# Supplementary material for: Methyl 2-(3-benzoyl­thio­ureido)acetate
Source: Acta Crystallogr Sect E Struct Rep Online. 2009 Nov 14;65(Pt 12):o3078. doi: 10.1107/S1600536809046169 (PMC2972120; doi:10.1107/S1600536809046169)
Supplement: Supplementary file 2 [file e-65-o3078-Isup2.hkl]

# 
# h,k,l, Fc-squared, Fo-squared, sigma(Fo-squared) and status flag 
# 
data_I
_shelx_title ' a in P2(1)/n' 
_shelx_refln_list_code          4 
_shelx_F_calc_maximum      134.37 
_exptl_crystal_F_000       528.00 
_reflns_d_resolution_high  0.8255 
 
loop_ 
 _symmetry_equiv_pos_as_xyz 
 'x, y, z' 
 '-x+1/2, y+1/2, -z+1/2' 
 '-x, -y, -z' 
 'x-1/2, -y-1/2, z-1/2' 
 
_cell_length_a    14.5804 
_cell_length_b     4.9740 
_cell_length_c    16.9133 
_cell_angle_alpha  90.000 
_cell_angle_beta   96.210 
_cell_angle_gamma  90.000 
 
_shelx_F_squared_multiplier     1.000 
 
loop_ 
 _refln_index_h 
 _refln_index_k 
 _refln_index_l 
 _refln_F_squared_calc 
 _refln_F_squared_meas 
 _refln_F_squared_sigma 
 _refln_observed_status 
   2   0   0     2647.10     2673.87     29.90 o 
   4   0   0      125.35      121.12     11.88 o 
   6   0   0     2270.22     2268.85     30.62 o 
   8   0   0     1158.00     1195.65     20.43 o 
  10   0   0        0.33        9.34      5.62 o 
  12   0   0       33.95       25.37     12.13 o 
  14   0   0      115.04      124.89     22.83 o 
  16   0   0       27.38       32.69     18.27 o 
   1   1   0     4464.64     4606.48    112.94 o 
   2   1   0    10619.57    11000.44     66.48 o 
   3   1   0      582.43      547.90     13.81 o 
   4   1   0      570.66      540.51     13.28 o 
   5   1   0       86.14       75.96      5.86 o 
   6   1   0      958.97      976.74     30.34 o 
   7   1   0     2780.76     2774.16     57.62 o 
   8   1   0       71.99       72.45      7.25 o 
   9   1   0       16.54       18.55      5.03 o 
  10   1   0        0.74        6.55      4.73 o 
  11   1   0      164.57      127.06     11.30 o 
  12   1   0      211.62      232.68     11.25 o 
  13   1   0      140.83      117.09     10.90 o 
  14   1   0        3.00       11.61      6.05 o 
  15   1   0        0.24        5.65      8.36 o 
  16   1   0      106.83      134.13     16.87 o 
  17   1   0       16.53       39.26     18.71 o 
   0   2   0      872.03      851.33     31.13 o 
   1   2   0        2.26        5.03      3.09 o 
   2   2   0      620.99      631.59     20.31 o 
   3   2   0       11.32       12.93      2.93 o 
   4   2   0      240.80      218.69     10.00 o 
   5   2   0      131.51      133.47      7.96 o 
   6   2   0      467.38      453.51     15.90 o 
   7   2   0        7.64        4.03      4.03 o 
   8   2   0       23.66       34.30      5.59 o 
   9   2   0      422.09      411.87     26.05 o 
  10   2   0       70.91       58.84      7.96 o 
  11   2   0       85.98       78.13      9.20 o 
  12   2   0       23.10       29.99      6.51 o 
  13   2   0       72.08       56.19      8.41 o 
  14   2   0       39.38       44.63      7.51 o 
  15   2   0       23.60       28.31      7.34 o 
  16   2   0        0.27       10.21      7.32 o 
   1   3   0       94.28      104.26      9.11 o 
   2   3   0      193.10      196.05     11.76 o 
   3   3   0      621.73      584.31     23.57 o 
   4   3   0      147.58      127.75      8.95 o 
   5   3   0      310.71      277.87     13.59 o 
   6   3   0      268.52      257.35     13.24 o 
   7   3   0        1.39       19.63      4.98 o 
   8   3   0        9.93       16.00      5.00 o 
   9   3   0      124.14      128.76     11.05 o 
  10   3   0       16.20       15.75      5.52 o 
  11   3   0       16.06       21.80      6.55 o 
  12   3   0       11.40       22.46      8.09 o 
  13   3   0       86.96       97.23     14.67 o 
  14   3   0        1.24        7.36      6.85 o 
  15   3   0        3.52       17.70      7.35 o 
   1   4   0        4.56       11.94      7.83 o 
   2   4   0       75.05       73.32      9.72 o 
   3   4   0       18.56       36.94      7.86 o 
   4   4   0       17.18       25.19      5.64 o 
   5   4   0        1.02       13.13      5.29 o 
   6   4   0        9.38       14.42      5.89 o 
   7   4   0       72.50       62.94      8.21 o 
   8   4   0        1.05        9.97      5.15 o 
   9   4   0       23.19       30.33      6.83 o 
  10   4   0       97.24      105.24     11.46 o 
  11   4   0       34.75       41.86     10.58 o 
  12   4   0       15.90       28.73      7.36 o 
  13   4   0        0.10       14.74     18.55 o 
   1   5   0        5.43        8.76      7.19 o 
   2   5   0        5.43       20.18      8.03 o 
   3   5   0      108.56      100.16     14.18 o 
   4   5   0        0.00        7.24      7.80 o 
   5   5   0        0.25       11.20      7.49 o 
   6   5   0        0.87        6.47     14.73 o 
   7   5   0        0.04       -1.44      8.03 o 
   8   5   0        0.48        4.18      8.89 o 
   9   5   0        5.37       17.92      9.50 o 
   0   6   0        0.00       17.32     12.41 o 
   1   6   0       14.09       28.99     10.08 o 
 -17   0   1       74.27       91.81     22.50 o 
 -15   0   1       66.64       95.64     21.79 o 
 -13   0   1      468.38      433.52     26.34 o 
 -11   0   1      385.10      378.75     24.08 o 
  -9   0   1      862.29      866.58     17.78 o 
  -7   0   1     1864.93     1877.85     36.69 o 
  -5   0   1     1510.78     1619.75     29.29 o 
  -3   0   1     5891.52     5423.48     43.45 o 
  -1   0   1        3.94        3.51      1.08 o 
   1   0   1     1396.51     1648.13     15.49 o 
   3   0   1     8063.67     9120.31     69.73 o 
   5   0   1       70.58       65.45      4.97 o 
   7   0   1     1197.34     1273.08     20.70 o 
   9   0   1      527.56      611.97     18.04 o 
  11   0   1        0.02       12.81      9.37 o 
  13   0   1       39.81       40.88     12.96 o 
  15   0   1       53.93       54.21     16.52 o 
  17   0   1       38.90       35.48     14.38 o 
 -17   1   1        0.14       14.79     10.33 o 
 -16   1   1       43.19       68.17      9.97 o 
 -15   1   1        2.43       -4.61      5.91 o 
 -14   1   1       12.73       18.64      6.16 o 
 -13   1   1       15.51       22.32      7.74 o 
 -12   1   1      329.92      282.38     16.21 o 
 -11   1   1       95.48       92.86      9.31 o 
 -10   1   1      105.72       95.86      9.11 o 
  -9   1   1      200.23      183.34     11.42 o 
  -8   1   1      731.32      709.43     24.23 o 
  -7   1   1       11.87       18.65      4.96 o 
  -6   1   1      348.85      326.64     12.51 o 
  -5   1   1      816.88      810.72     20.40 o 
  -4   1   1     1090.33     1150.88     13.65 o 
  -3   1   1       29.52       25.18      3.07 o 
  -2   1   1       25.40       17.64      6.39 o 
  -1   1   1     2281.16     2456.24     44.42 o 
   0   1   1     3553.57     3849.27     80.92 o 
   1   1   1     6866.39     7175.94     47.65 o 
   2   1   1      188.90      198.34      5.33 o 
   3   1   1      732.08      762.37     11.47 o 
   4   1   1        0.05        7.94      1.56 o 
   5   1   1      527.98      572.95      9.79 o 
   6   1   1        7.93        8.60      1.61 o 
   7   1   1       88.14       93.23      3.89 o 
   8   1   1      401.07      409.15     21.10 o 
   9   1   1      312.23      309.87     14.61 o 
  10   1   1        0.28       14.19      3.21 o 
  11   1   1        2.59        8.05      3.75 o 
  12   1   1        0.21        8.85      3.97 o 
  13   1   1        0.04        6.15      5.46 o 
  14   1   1       63.71       62.49      9.31 o 
  15   1   1        1.18        6.04      6.91 o 
  16   1   1       13.71       19.40      9.42 o 
  17   1   1       36.09       50.74     15.19 o 
 -16   2   1       21.84       28.88      7.66 o 
 -15   2   1        0.36       10.79      6.61 o 
 -14   2   1        0.70       12.03      6.07 o 
 -13   2   1       63.77       66.22      9.00 o 
 -12   2   1       28.56       32.72      6.91 o 
 -11   2   1        9.00       14.85      5.50 o 
 -10   2   1        3.01       15.47      5.14 o 
  -9   2   1       31.91       31.16      6.30 o 
  -8   2   1        9.97       20.51      4.95 o 
  -7   2   1       60.66       50.50     10.20 o 
  -6   2   1        2.20        7.22      3.27 o 
  -5   2   1      349.70      306.80     12.37 o 
  -4   2   1      698.19      766.56     18.75 o 
  -3   2   1       44.17       35.72      5.34 o 
  -2   2   1        0.64        5.39      5.03 o 
  -1   2   1     1008.65      897.93     23.00 o 
   0   2   1      684.09      652.35     19.33 o 
   1   2   1      554.44      541.10     17.28 o 
   2   2   1       15.89        8.99      5.96 o 
   3   2   1        2.32        5.77      2.37 o 
   4   2   1      466.70      432.20     13.50 o 
   5   2   1      141.75      135.46      8.12 o 
   6   2   1      566.24      537.82     17.18 o 
   7   2   1        0.05        4.20      3.59 o 
   8   2   1      144.93      142.13      9.98 o 
   9   2   1      177.00      144.56     15.19 o 
  10   2   1      315.75      278.18     27.03 o 
  11   2   1      189.17      181.38     13.03 o 
  12   2   1      151.59      136.93      9.63 o 
  13   2   1       31.03       33.04      6.35 o 
  14   2   1        0.49        9.25      5.29 o 
  15   2   1        0.51       -2.73      5.87 o 
  16   2   1       12.95       19.77      8.59 o 
 -15   3   1        1.70        5.08      6.42 o 
 -14   3   1        3.17       -1.47      6.21 o 
 -13   3   1        5.72       13.19      6.09 o 
 -12   3   1        8.23       16.11      6.55 o 
 -11   3   1       70.37       59.74      8.79 o 
 -10   3   1       25.43       41.02      6.48 o 
  -9   3   1       14.61       22.67      8.37 o 
  -8   3   1        0.93        0.33      4.51 o 
  -7   3   1       15.23       10.15      4.92 o 
  -6   3   1       10.83       18.25      4.91 o 
  -5   3   1      148.71      146.73     10.07 o 
  -4   3   1       16.74       22.34      4.93 o 
  -3   3   1       16.45       26.52      6.54 o 
  -2   3   1       71.37       62.95      7.02 o 
  -1   3   1      202.98      198.62     11.69 o 
   0   3   1        4.89       11.54      4.68 o 
   1   3   1       26.53       31.74      7.37 o 
   2   3   1       72.53       77.83      7.65 o 
   3   3   1       89.82       73.06      8.82 o 
   4   3   1       14.27       14.52      3.87 o 
   5   3   1        0.15       12.43      3.90 o 
   6   3   1        1.95       12.45      4.34 o 
   7   3   1      202.23      197.96     12.13 o 
   8   3   1      154.71      143.42     11.14 o 
   9   3   1      111.97      126.16     10.89 o 
  10   3   1       17.08       32.04      9.53 o 
  11   3   1       29.62       48.88      7.43 o 
  12   3   1       40.25       29.37      6.95 o 
  13   3   1        1.96       10.76     11.49 o 
  14   3   1        3.06       12.87      6.15 o 
  15   3   1       53.03       69.66     10.07 o 
 -13   4   1       13.75       16.06      7.17 o 
 -12   4   1       22.97       46.62     25.15 o 
 -11   4   1        4.53       16.83     10.29 o 
 -10   4   1        3.87       13.57      8.01 o 
  -9   4   1       99.71       94.74     10.18 o 
  -8   4   1        0.41       10.11      6.49 o 
  -7   4   1       10.78       14.15      5.38 o 
  -6   4   1        0.47       12.34      5.35 o 
  -5   4   1       53.30       62.21      7.59 o 
  -4   4   1       42.91       61.15      9.19 o 
  -3   4   1       56.68       71.47     10.24 o 
  -2   4   1        0.13       17.62      8.25 o 
  -1   4   1       41.78       57.64      8.47 o 
   0   4   1       65.89       74.07      9.05 o 
   1   4   1       19.76       23.70      6.19 o 
   2   4   1        5.86       14.17     11.56 o 
   3   4   1       40.88       46.62     10.91 o 
   4   4   1       25.31       33.24      6.31 o 
   5   4   1       19.96       24.46      5.50 o 
   6   4   1       58.59       64.79      7.77 o 
   7   4   1       32.23       41.51      6.97 o 
   8   4   1        9.04       11.62      5.89 o 
   9   4   1        0.08       17.40      8.09 o 
  10   4   1        4.13       18.03     10.14 o 
  11   4   1       49.00       52.07     11.96 o 
  12   4   1        0.60        7.06      9.65 o 
  13   4   1        8.25       28.00     14.35 o 
  -9   5   1        0.80        3.53     23.28 o 
  -8   5   1        0.03       -5.77      9.37 o 
  -7   5   1       37.86       30.20     11.26 o 
  -6   5   1        0.04       -3.78      8.90 o 
  -5   5   1        0.00       11.60     11.73 o 
  -4   5   1       11.51       27.41     14.42 o 
  -3   5   1       17.07        7.23      7.96 o 
  -2   5   1       56.47       80.35     10.37 o 
  -1   5   1       13.53       17.12      6.57 o 
   0   5   1       10.46       31.93     15.03 o 
   1   5   1        6.37       18.25      8.02 o 
   2   5   1       17.15       13.93      8.90 o 
   3   5   1       31.88       31.09      9.27 o 
   4   5   1       11.75       23.07      8.60 o 
   5   5   1       14.54       30.75     21.37 o 
   6   5   1       52.90       40.22     11.04 o 
   7   5   1        1.99       15.36      8.74 o 
   8   5   1        5.64       19.42      9.74 o 
   9   5   1        4.24       28.51      9.96 o 
  -1   6   1        1.70        7.70      8.87 o 
   0   6   1        4.34        7.48      9.09 o 
   1   6   1        4.16       40.67     24.34 o 
 -16   0   2       19.45       18.38     13.81 o 
 -14   0   2        9.12        1.77     10.34 o 
 -12   0   2      153.63      151.54     14.92 o 
 -10   0   2      105.41       81.93     10.16 o 
  -8   0   2        5.77        6.53      4.89 o 
  -6   0   2     3383.36     3384.28     47.16 o 
  -4   0   2    11969.30    12413.12    144.82 o 
  -2   0   2     4826.71     5041.17     29.07 o 
   0   0   2       22.23       18.26      1.91 o 
   2   0   2       51.82       60.14      4.01 o 
   4   0   2      422.25      485.02     13.06 o 
   6   0   2     8631.60     9971.68     94.48 o 
   8   0   2       33.78       85.25     11.88 o 
  10   0   2       95.50       93.13      8.42 o 
  12   0   2       91.21      103.14     17.48 o 
  14   0   2       20.26       23.48     11.56 o 
  16   0   2      111.28      111.08     22.06 o 
 -17   1   2       26.49       23.80      8.84 o 
 -16   1   2        8.20       10.50      9.25 o 
 -15   1   2        3.75        7.65      6.62 o 
 -14   1   2      123.46      122.46     11.83 o 
 -13   1   2      252.07      219.04     14.90 o 
 -12   1   2       57.56       55.78      8.50 o 
 -11   1   2      119.94      137.87     14.44 o 
 -10   1   2        6.57        8.91      4.74 o 
  -9   1   2      581.09      547.34     19.27 o 
  -8   1   2     1060.31     1045.80     25.01 o 
  -7   1   2      471.03      471.45     16.04 o 
  -6   1   2     1737.69     1855.12     29.57 o 
  -5   1   2     1585.40     1711.94     16.05 o 
  -4   1   2        1.94        4.47      1.61 o 
  -3   1   2     3393.06     3713.65     25.72 o 
  -2   1   2     4832.43     5111.78     60.30 o 
  -1   1   2      836.95      902.19     11.57 o 
   0   1   2     4262.24     4888.12    306.47 o 
   1   1   2     1883.47     1921.33     15.39 o 
   2   1   2      223.57      240.72      6.65 o 
   3   1   2        0.03        2.82      1.87 o 
   4   1   2      303.74      285.04      7.31 o 
   5   1   2      861.89      812.27     12.92 o 
   6   1   2      771.03      755.70     12.00 o 
   7   1   2       19.98       18.57      2.43 o 
   8   1   2      498.13      501.88     10.07 o 
   9   1   2      204.64      192.09      6.19 o 
  10   1   2      200.14      194.29      9.77 o 
  11   1   2       94.40       83.15      7.09 o 
  12   1   2      135.05      146.08      9.25 o 
  13   1   2       26.83       22.85      8.85 o 
  14   1   2        1.01       14.30      8.23 o 
  15   1   2       54.32       57.80     11.89 o 
  16   1   2        0.05       18.64      9.57 o 
  17   1   2        1.61       -3.26      8.62 o 
 -16   2   2        2.51       13.65      6.95 o 
 -15   2   2        6.04        5.43      6.83 o 
 -14   2   2      100.48       90.37     11.12 o 
 -13   2   2        0.01       14.83      6.16 o 
 -12   2   2       45.84       43.91     12.10 o 
 -11   2   2      301.70      299.51     16.18 o 
 -10   2   2        7.50        7.37      5.09 o 
  -9   2   2       20.83       37.18      6.22 o 
  -8   2   2      156.38      157.28     10.94 o 
  -7   2   2      397.21      386.85     10.21 o 
  -6   2   2       80.15       75.56      4.75 o 
  -5   2   2        6.92        1.89      2.23 o 
  -4   2   2     1224.05     1244.91     24.29 o 
  -3   2   2     2088.54     2189.37     38.14 o 
  -2   2   2      118.20      129.04      7.81 o 
  -1   2   2     1419.26     1466.25     64.73 o 
   0   2   2      149.23      144.21      9.21 o 
   1   2   2       28.54       28.16      3.89 o 
   2   2   2       78.19       65.73      5.41 o 
   3   2   2     1679.17     1597.44     20.82 o 
   4   2   2      278.54      263.87      8.58 o 
   5   2   2       54.74       61.56      4.42 o 
   6   2   2       72.05       64.38      4.68 o 
   7   2   2       49.45       36.68      5.45 o 
   8   2   2       15.55       23.54      5.79 o 
   9   2   2      620.91      616.12     21.48 o 
  10   2   2       23.01       31.49      5.07 o 
  11   2   2        0.46       18.70      4.72 o 
  12   2   2       12.20       27.16      6.46 o 
  13   2   2       92.15       87.51      8.15 o 
  14   2   2       25.83       34.25      9.10 o 
  15   2   2        7.83       19.45      7.47 o 
  16   2   2        2.16        4.89      9.57 o 
 -15   3   2        5.06       12.73     14.05 o 
 -14   3   2        7.21       27.46     10.61 o 
 -13   3   2        0.41        8.13      6.72 o 
 -12   3   2        1.23        6.15      6.08 o 
 -11   3   2       16.28       19.91      6.12 o 
 -10   3   2      148.60      122.48     11.00 o 
  -9   3   2        4.89       15.47      4.97 o 
  -8   3   2       91.83       86.75      8.86 o 
  -7   3   2       10.64       20.39      4.70 o 
  -6   3   2        0.03       13.83      5.02 o 
  -5   3   2        4.93        8.82      4.62 o 
  -4   3   2      319.61      287.62     27.50 o 
  -3   3   2       30.13       27.16      5.27 o 
  -2   3   2      350.28      321.86     22.42 o 
  -1   3   2       93.63      102.75     12.37 o 
   0   3   2      210.76      199.79     20.69 o 
   1   3   2       39.34       44.81      5.91 o 
   2   3   2      717.41      669.17     25.05 o 
   3   3   2      268.70      274.68     12.10 o 
   4   3   2       24.80       37.15      4.82 o 
   5   3   2       17.40       25.50      5.25 o 
   6   3   2      243.04      205.12     11.52 o 
   7   3   2       18.94       22.22      7.43 o 
   8   3   2        1.82       10.29      5.00 o 
   9   3   2      166.12      164.95     11.69 o 
  10   3   2      287.14      248.27     15.13 o 
  11   3   2      105.17       97.96     12.61 o 
  12   3   2       18.02       14.91      5.11 o 
  13   3   2       30.24       39.97      6.42 o 
  14   3   2       12.39        8.02      7.61 o 
 -13   4   2       12.96       17.76      7.43 o 
 -12   4   2        4.50        5.08      6.59 o 
 -11   4   2       22.38       30.87      7.88 o 
 -10   4   2       24.88       32.29     14.50 o 
  -9   4   2       13.01       32.86      7.25 o 
  -8   4   2       28.59       19.38      6.18 o 
  -7   4   2        2.57       19.46      5.69 o 
  -6   4   2      173.85      155.18     12.16 o 
  -5   4   2        5.70       15.16      7.44 o 
  -4   4   2       52.19       48.73      8.80 o 
  -3   4   2       10.18       28.32      5.57 o 
  -2   4   2        0.40        1.03      4.56 o 
  -1   4   2       90.67       86.24      9.27 o 
   0   4   2       27.51       43.57      7.48 o 
   1   4   2       34.56       27.64      6.11 o 
   2   4   2        0.12       10.14      6.38 o 
   3   4   2       25.28       33.17      5.95 o 
   4   4   2        3.60       25.46      5.42 o 
   5   4   2       37.94       61.79     11.13 o 
   6   4   2       10.59        4.09      7.07 o 
   7   4   2       97.39      102.92     12.92 o 
   8   4   2       61.77       79.18     12.38 o 
   9   4   2        6.75       22.73      8.90 o 
  10   4   2       27.46       20.66      9.05 o 
  11   4   2       15.33       15.70     10.05 o 
  12   4   2        0.87        9.54      9.97 o 
  -9   5   2        5.61       25.88      7.86 o 
  -8   5   2        0.76       19.87      7.53 o 
  -7   5   2       20.08       29.73      8.21 o 
  -6   5   2        0.62       11.83      6.82 o 
  -5   5   2       15.66       10.64      8.61 o 
  -4   5   2       10.18       25.77     16.77 o 
  -3   5   2        5.01        7.06      8.13 o 
  -2   5   2        0.04        9.78      6.98 o 
  -1   5   2       11.18       15.41      7.34 o 
   0   5   2       13.71       28.90      7.14 o 
   1   5   2       70.66       71.34     14.13 o 
   2   5   2       38.67       36.33      9.97 o 
   3   5   2       42.27       45.40     10.51 o 
   4   5   2        0.40       20.72      8.71 o 
   5   5   2       14.10       17.92      8.75 o 
   6   5   2        0.27       12.24      8.54 o 
   7   5   2        1.13       13.33     11.75 o 
   8   5   2        2.41        8.02      8.25 o 
   9   5   2        0.22       10.78     15.97 o 
 -17   0   3       17.57       50.38     19.38 o 
 -15   0   3        0.33       -8.56      8.00 o 
 -13   0   3       15.52       28.15     11.83 o 
 -11   0   3      169.02      151.61     13.95 o 
  -9   0   3      117.00      104.54     10.88 o 
  -7   0   3      126.50      113.43      9.77 o 
  -5   0   3     3906.64     3985.25     33.33 o 
  -3   0   3     5728.02     6282.12     45.12 o 
  -1   0   3     1477.96     1661.13     18.25 o 
   1   0   3      363.62      327.73      8.72 o 
   3   0   3      671.34      689.69     15.62 o 
   5   0   3     1366.01     1477.93     26.50 o 
   7   0   3        8.37       17.16      5.38 o 
   9   0   3     2281.14     2420.35     67.07 o 
  11   0   3      513.89      458.89     19.12 o 
  13   0   3      197.89      204.48     25.10 o 
  15   0   3       27.83       74.88     17.37 o 
  17   0   3       27.30       44.94     15.10 o 
 -17   1   3        5.54       10.36      8.13 o 
 -16   1   3        3.59        6.47      7.40 o 
 -15   1   3        8.18       10.80      7.38 o 
 -14   1   3        0.96       -1.42      6.51 o 
 -13   1   3        8.12       10.67      5.83 o 
 -12   1   3        0.00        5.07      5.40 o 
 -11   1   3      274.35      214.55     24.29 o 
 -10   1   3      299.55      306.29     15.34 o 
  -9   1   3        5.78       10.89      4.28 o 
  -8   1   3       45.71       55.04      5.60 o 
  -7   1   3      154.55      147.63      7.92 o 
  -6   1   3       30.48       45.20      3.01 o 
  -5   1   3      317.53      284.96      6.22 o 
  -4   1   3      531.41      535.19      8.47 o 
  -3   1   3     5921.46     6551.93     73.38 o 
  -2   1   3    18055.89    19112.62     63.44 o 
  -1   1   3      654.94      713.41     22.74 o 
   0   1   3     5593.87     5917.40     28.04 o 
   1   1   3      915.14      896.73     14.08 o 
   2   1   3     2563.56     2681.62     18.64 o 
   3   1   3       22.87       30.05      2.31 o 
   4   1   3      697.17      681.76     10.77 o 
   5   1   3        5.99        9.60      1.85 o 
   6   1   3      286.19      306.28      8.05 o 
   7   1   3       28.80       43.35      3.36 o 
   8   1   3      134.02      138.86      5.84 o 
   9   1   3        0.96        6.56      2.79 o 
  10   1   3      171.05      173.41      9.60 o 
  11   1   3        1.76       11.32      4.37 o 
  12   1   3      226.77      201.66     12.58 o 
  13   1   3       40.57       25.26     18.79 o 
  14   1   3       39.60       73.12     20.19 o 
  15   1   3        8.38       22.21      9.50 o 
  16   1   3       38.66       33.29     10.00 o 
 -16   2   3        6.76        5.74      7.11 o 
 -15   2   3        8.51        4.08      6.33 o 
 -14   2   3       33.44       37.58      8.68 o 
 -13   2   3       36.64       41.09      7.93 o 
 -12   2   3       33.04       29.88      9.65 o 
 -11   2   3        2.68       15.30      5.72 o 
 -10   2   3      301.62      271.52     15.47 o 
  -9   2   3      211.14      197.27     12.56 o 
  -8   2   3      601.15      628.18     42.31 o 
  -7   2   3      379.77      357.45      9.68 o 
  -6   2   3      107.71      116.38      7.01 o 
  -5   2   3       82.19       87.99      5.24 o 
  -4   2   3       46.28       60.85      4.67 o 
  -3   2   3      842.78      847.80     30.94 o 
  -2   2   3      461.45      433.82     13.96 o 
  -1   2   3      114.75      111.01      6.62 o 
   0   2   3     2295.93     2292.32     47.50 o 
   1   2   3       37.30       39.26      5.52 o 
   2   2   3      263.90      255.53      7.69 o 
   3   2   3     2241.76     2257.09     24.08 o 
   4   2   3       69.87       69.02      4.51 o 
   5   2   3      133.66      127.25      6.24 o 
   6   2   3      215.34      205.18      8.36 o 
   7   2   3       26.07       35.25      5.11 o 
   8   2   3       74.70       62.11      4.27 o 
   9   2   3      123.30      109.70      7.75 o 
  10   2   3       31.83       41.59      5.60 o 
  11   2   3        9.26       15.02      4.67 o 
  12   2   3        3.19       15.18      7.91 o 
  13   2   3       31.43       30.84      5.42 o 
  14   2   3        5.58       15.48      6.38 o 
  15   2   3       54.67       47.86     11.92 o 
  16   2   3        0.04       14.03      9.81 o 
 -15   3   3       31.96       23.27     11.83 o 
 -14   3   3        5.46        6.99      6.90 o 
 -13   3   3       14.69       23.96      9.79 o 
 -12   3   3        8.02       13.78      6.69 o 
 -11   3   3       12.26       27.25      6.82 o 
 -10   3   3       62.97       53.44      8.00 o 
  -9   3   3       80.83       87.44      8.72 o 
  -8   3   3       25.50       37.92      7.19 o 
  -7   3   3      265.03      254.08     14.13 o 
  -6   3   3        0.26        5.89      4.75 o 
  -5   3   3       19.86       25.02      7.66 o 
  -4   3   3        1.83        9.61      5.15 o 
  -3   3   3       76.92       78.29     10.18 o 
  -2   3   3       10.03       13.44      4.64 o 
  -1   3   3       17.74       21.27      5.20 o 
   0   3   3      336.51      334.08     14.35 o 
   1   3   3      138.32      129.87      9.17 o 
   2   3   3      100.76      110.74     10.65 o 
   3   3   3      281.97      283.05     11.76 o 
   4   3   3        7.03       14.54      3.82 o 
   5   3   3       63.42       71.74      6.67 o 
   6   3   3        5.04       12.35      4.01 o 
   7   3   3       85.81       95.58      8.51 o 
   8   3   3       24.01       26.26      5.54 o 
   9   3   3       71.26       70.00      8.73 o 
  10   3   3       32.75       39.22      5.98 o 
  11   3   3       37.13       38.31      8.28 o 
  12   3   3       29.40       33.80      5.94 o 
  13   3   3        3.64       12.10      6.95 o 
  14   3   3        3.83       16.05      7.80 o 
 -13   4   3        0.12        7.62      7.42 o 
 -12   4   3        2.34       20.10      7.34 o 
 -11   4   3        0.11        8.18      6.72 o 
 -10   4   3        4.22        8.41      8.33 o 
  -9   4   3        5.25       23.58      8.66 o 
  -8   4   3       42.34       47.88      7.64 o 
  -7   4   3       21.32       17.05      5.72 o 
  -6   4   3       13.62       32.55     10.22 o 
  -5   4   3       26.84       27.37      6.23 o 
  -4   4   3       12.89       38.83      8.06 o 
  -3   4   3        4.47       10.81      5.86 o 
  -2   4   3       37.36       48.67      7.90 o 
  -1   4   3       52.64       51.16     10.11 o 
   0   4   3        2.91       19.86      6.18 o 
   1   4   3       62.26       65.21      8.46 o 
   2   4   3       92.02       93.16     11.21 o 
   3   4   3       56.35       70.79     10.79 o 
   4   4   3       38.55       52.63     15.59 o 
   5   4   3        0.17        7.32      6.82 o 
   6   4   3       12.83       24.91     10.23 o 
   7   4   3       19.87       27.35     14.79 o 
   8   4   3        4.19        5.71      7.19 o 
   9   4   3       41.67       56.18     20.30 o 
  10   4   3       20.25       11.84      9.78 o 
  11   4   3        0.13       11.68      6.92 o 
  12   4   3        1.07        5.51      6.51 o 
  -9   5   3        9.89       14.93      7.62 o 
  -8   5   3        3.92       23.86      8.20 o 
  -7   5   3        2.30        4.83      6.43 o 
  -6   5   3        0.00       10.38      6.66 o 
  -5   5   3        3.03        2.65      6.77 o 
  -4   5   3        4.12        1.24      9.36 o 
  -3   5   3       11.55       19.40     11.22 o 
  -2   5   3        4.69       15.85      6.49 o 
  -1   5   3       58.22       82.36     12.24 o 
   0   5   3       43.77       53.69      9.18 o 
   1   5   3       21.17       33.65     14.48 o 
   2   5   3       36.87       46.86     10.48 o 
   3   5   3        7.57       10.37      8.66 o 
   4   5   3        6.46       21.04      7.99 o 
   5   5   3        5.32        9.98      8.15 o 
   6   5   3       28.83       24.15     28.73 o 
   7   5   3        1.27        9.59     13.31 o 
   8   5   3       28.54       36.71     10.62 o 
   9   5   3        0.13       23.06      9.82 o 
 -16   0   4       43.31       52.65     16.53 o 
 -14   0   4      418.84      409.62     38.01 o 
 -12   0   4       16.28       16.83      7.80 o 
 -10   0   4      117.03       95.88     10.55 o 
  -8   0   4      228.83      236.10     14.77 o 
  -6   0   4        3.83        6.76      2.42 o 
  -4   0   4     4200.19     4361.91     86.82 o 
  -2   0   4     4398.59     4771.93     32.25 o 
   0   0   4     4968.70     5339.04     77.23 o 
   2   0   4     5788.20     5869.18     93.72 o 
   4   0   4      415.68      381.08     16.13 o 
   6   0   4     2303.39     2536.23     38.60 o 
   8   0   4        8.34        8.31      4.11 o 
  10   0   4      137.76      122.97      9.64 o 
  12   0   4      521.22      371.42     33.13 o 
  14   0   4        2.92        6.79      9.79 o 
  16   0   4       54.13       42.60     16.00 o 
 -17   1   4        3.99       10.79      7.69 o 
 -16   1   4       18.18       18.70      7.70 o 
 -15   1   4      121.58      117.64     13.19 o 
 -14   1   4        4.33       16.47      6.54 o 
 -13   1   4       42.47       32.57      7.34 o 
 -12   1   4      144.79      143.11     16.62 o 
 -11   1   4      600.06      488.73     18.16 o 
 -10   1   4      284.81      270.12     12.54 o 
  -9   1   4      454.36      430.22     15.44 o 
  -8   1   4       75.89       71.00      6.11 o 
  -7   1   4      263.62      240.88      6.82 o 
  -6   1   4      436.61      407.45      9.09 o 
  -5   1   4      393.82      429.80      8.24 o 
  -4   1   4     1215.44     1274.00     13.85 o 
  -3   1   4     3922.46     3969.92     45.35 o 
  -2   1   4     5057.59     5477.45     73.83 o 
  -1   1   4     3268.61     3473.70     23.96 o 
   0   1   4     1455.89     1501.90     14.42 o 
   1   1   4       37.74       39.14      2.93 o 
   2   1   4      111.09       99.97      4.67 o 
   3   1   4     3132.79     3127.44     30.03 o 
   4   1   4       66.53       57.89      4.04 o 
   5   1   4     1409.40     1333.07     19.26 o 
   6   1   4       54.15       60.75      4.50 o 
   7   1   4      231.92      221.32      9.05 o 
   8   1   4        1.49        9.54      3.10 o 
   9   1   4      407.55      377.24     11.54 o 
  10   1   4       13.34       17.00     11.04 o 
  11   1   4      164.93      133.46     10.28 o 
  12   1   4      117.30      129.02     10.55 o 
  13   1   4        0.03       21.75      7.60 o 
  14   1   4        5.49       25.50      8.19 o 
  15   1   4       17.20       30.03     10.22 o 
  16   1   4        7.76       12.71     10.15 o 
 -16   2   4       30.48       28.30      8.94 o 
 -15   2   4       17.20       18.84      7.85 o 
 -14   2   4       28.44       34.04      7.87 o 
 -13   2   4        0.01       10.29      6.60 o 
 -12   2   4       55.27       50.17      7.97 o 
 -11   2   4       57.99       47.57      7.44 o 
 -10   2   4      390.98      335.12     17.20 o 
  -9   2   4       68.01       55.42      7.28 o 
  -8   2   4      525.49      529.17     19.25 o 
  -7   2   4     1190.60     1141.23     24.52 o 
  -6   2   4      481.98      510.21     12.65 o 
  -5   2   4      203.03      218.18      8.25 o 
  -4   2   4      346.63      346.29     12.52 o 
  -3   2   4        0.99        8.35      2.29 o 
  -2   2   4      656.67      606.70     15.58 o 
  -1   2   4        1.74       10.99      2.45 o 
   0   2   4     1025.55     1099.79     15.60 o 
   1   2   4      517.93      545.38     12.72 o 
   2   2   4      319.84      320.63      7.64 o 
   3   2   4      219.44      214.06      6.67 o 
   4   2   4      663.73      576.62     11.45 o 
   5   2   4      490.56      468.97     11.01 o 
   6   2   4      104.37       97.68      5.57 o 
   7   2   4        9.86       18.16      3.09 o 
   8   2   4       41.06       49.77      4.04 o 
   9   2   4       12.51       19.83      4.98 o 
  10   2   4      356.68      314.21     22.37 o 
  11   2   4       59.63       66.44      7.94 o 
  12   2   4       21.06       32.83      5.47 o 
  13   2   4       37.72       40.42      9.86 o 
  14   2   4       14.25       20.72      9.09 o 
  15   2   4       80.13      114.03     16.52 o 
 -15   3   4        9.47       22.59      8.25 o 
 -14   3   4       20.80       25.96      9.98 o 
 -13   3   4        4.65       22.21      6.45 o 
 -12   3   4        0.76       12.83      7.13 o 
 -11   3   4       50.15       39.58      7.89 o 
 -10   3   4       45.96       56.39      7.96 o 
  -9   3   4       15.71        9.07      7.59 o 
  -8   3   4       10.12       20.32      5.58 o 
  -7   3   4        9.88       15.43      5.11 o 
  -6   3   4       95.55       84.33      6.40 o 
  -5   3   4        4.50        5.73      4.16 o 
  -4   3   4       29.60       27.55      4.95 o 
  -3   3   4      132.83      135.97      8.14 o 
  -2   3   4      121.52      128.40      8.16 o 
  -1   3   4      103.98       82.56      8.80 o 
   0   3   4      120.97      102.68      8.15 o 
   1   3   4      231.47      216.74     14.02 o 
   2   3   4      251.79      249.35     10.19 o 
   3   3   4        0.47        6.51      2.85 o 
   4   3   4        7.22        9.17      2.99 o 
   5   3   4        0.17        9.50      2.96 o 
   6   3   4       34.03       22.83      4.49 o 
   7   3   4       10.16       17.44      4.63 o 
   8   3   4      445.50      407.69     15.12 o 
   9   3   4      290.64      274.86     12.98 o 
  10   3   4       43.68       31.91      6.91 o 
  11   3   4       93.35       85.24     12.28 o 
  12   3   4       16.31       39.30      7.52 o 
  13   3   4        6.35        4.86      6.28 o 
  14   3   4        0.46        6.26      6.75 o 
 -13   4   4        4.27       12.80      7.11 o 
 -12   4   4       18.08       11.64      7.31 o 
 -11   4   4        0.29        5.26     13.18 o 
 -10   4   4       21.37       28.39      7.30 o 
  -9   4   4        8.05       20.30      6.33 o 
  -8   4   4       23.00       21.51      8.08 o 
  -7   4   4        2.83       14.67      5.72 o 
  -6   4   4        0.56       10.69      5.21 o 
  -5   4   4        0.75       14.42      4.58 o 
  -4   4   4       13.23       20.16      6.84 o 
  -3   4   4       15.55       11.71      5.67 o 
  -2   4   4       43.91       35.40      7.62 o 
  -1   4   4        0.02       -2.45      5.84 o 
   0   4   4      153.43      144.48     11.21 o 
   1   4   4       63.17       63.51     18.62 o 
   2   4   4       53.04       58.68     10.39 o 
   3   4   4       11.94       18.00      7.23 o 
   4   4   4        5.36        9.01     12.27 o 
   5   4   4       31.83       33.88      8.57 o 
   6   4   4        0.21        4.92      7.19 o 
   7   4   4        2.52        7.29     16.03 o 
   8   4   4       34.59       30.82      9.64 o 
   9   4   4        7.93        8.36      7.34 o 
  10   4   4       11.52       12.70      6.91 o 
  11   4   4       20.38       29.72      8.10 o 
  12   4   4        0.01        8.03      7.16 o 
  -9   5   4        3.63       11.43      9.42 o 
  -8   5   4        0.22        5.19      7.14 o 
  -7   5   4       12.57       18.89      7.64 o 
  -6   5   4        6.37        8.32      6.52 o 
  -5   5   4        7.55       27.40     15.09 o 
  -4   5   4        5.46       16.35     10.29 o 
  -3   5   4       29.57       44.19      7.00 o 
  -2   5   4        0.04       24.64      5.95 o 
  -1   5   4      125.72      149.84     11.81 o 
   0   5   4        8.84       13.14      7.74 o 
   1   5   4        7.31       -0.87      8.08 o 
   2   5   4       32.43       31.28     10.16 o 
   3   5   4        0.52       17.44     10.53 o 
   4   5   4        0.02       14.85      8.55 o 
   5   5   4       13.79       25.92      9.46 o 
   6   5   4        4.28       16.96     10.60 o 
   7   5   4       16.74       31.53      9.30 o 
   8   5   4        2.31       10.88      7.88 o 
 -17   0   5       40.18       44.98     19.60 o 
 -15   0   5      174.17      154.91     18.29 o 
 -13   0   5       18.13       25.37      9.30 o 
 -11   0   5     1778.71     1514.31     43.02 o 
  -9   0   5      950.05      877.61     29.71 o 
  -7   0   5      109.54       97.40      6.18 o 
  -5   0   5      144.68      139.22      6.76 o 
  -3   0   5       54.08       57.94      4.05 o 
  -1   0   5     7727.08     8437.45     59.00 o 
   1   0   5       45.71       45.47      4.49 o 
   3   0   5      105.46       98.85      6.98 o 
   5   0   5     2345.53     2594.64     39.12 o 
   7   0   5      115.45      111.23      9.53 o 
   9   0   5       66.48       71.91      8.27 o 
  11   0   5        2.85       14.96      5.22 o 
  13   0   5        6.68       16.19     11.35 o 
  15   0   5        0.58       25.42     11.40 o 
 -17   1   5        3.84       14.72      7.39 o 
 -16   1   5       34.60       33.09      7.77 o 
 -15   1   5       27.26       25.87      7.71 o 
 -14   1   5       36.03       36.31      8.26 o 
 -13   1   5       55.83       57.31      8.80 o 
 -12   1   5       33.16       43.07      6.80 o 
 -11   1   5       10.49       18.43      5.74 o 
 -10   1   5      182.92      173.82     10.34 o 
  -9   1   5       74.50       70.84      6.53 o 
  -8   1   5     1221.96     1208.45     17.18 o 
  -7   1   5      665.87      653.15     11.34 o 
  -6   1   5      754.70      651.90     12.45 o 
  -5   1   5      159.59      173.34      5.56 o 
  -4   1   5      258.00      271.96      6.57 o 
  -3   1   5      840.19      847.17     11.46 o 
  -2   1   5     2586.74     2583.57     26.38 o 
  -1   1   5      210.33      179.23      5.36 o 
   0   1   5     2056.88     2103.40     38.31 o 
   1   1   5      504.82      487.00     10.15 o 
   2   1   5        0.09        4.41      1.96 o 
   3   1   5       44.45       52.75      3.80 o 
   4   1   5      893.52      862.92     15.48 o 
   5   1   5      962.59      905.61     16.75 o 
   6   1   5     1225.50     1282.98     20.70 o 
   7   1   5      206.58      185.32      8.22 o 
   8   1   5       39.57       41.41      6.50 o 
   9   1   5        5.29       11.81      3.89 o 
  10   1   5       64.30       65.87      7.66 o 
  11   1   5       10.78       36.47      6.44 o 
  12   1   5       77.15       67.31     12.87 o 
  13   1   5       81.10       81.58     16.75 o 
  14   1   5       19.94       14.24     12.40 o 
  15   1   5       17.93       52.64     17.17 o 
  16   1   5        1.46       24.04      9.31 o 
 -16   2   5        8.74       10.26      7.98 o 
 -15   2   5       20.31       33.80      8.04 o 
 -14   2   5        4.04        8.52      6.16 o 
 -13   2   5       16.95       19.88      7.00 o 
 -12   2   5       20.13       19.24      6.96 o 
 -11   2   5        0.41       -1.40      8.50 o 
 -10   2   5      115.77      125.06     10.93 o 
  -9   2   5        5.23       13.47      6.29 o 
  -8   2   5       12.63       20.57      5.64 o 
  -7   2   5       77.26       77.42      5.19 o 
  -6   2   5       39.28       47.46      5.38 o 
  -5   2   5      796.16      742.81     14.39 o 
  -4   2   5       12.38       12.56      3.00 o 
  -3   2   5       62.89       67.55      5.52 o 
  -2   2   5     1530.97     1433.96     21.33 o 
  -1   2   5     1424.07     1470.25     20.35 o 
   0   2   5       30.82       24.14      3.26 o 
   1   2   5     1306.06     1367.98     20.09 o 
   2   2   5      385.15      389.00      7.51 o 
   3   2   5       26.23       42.07      4.48 o 
   4   2   5      744.17      695.70     15.85 o 
   5   2   5      396.08      388.17     10.11 o 
   6   2   5      686.77      621.08     15.91 o 
   7   2   5       35.35       47.18      4.06 o 
   8   2   5      578.20      564.06     13.75 o 
   9   2   5      262.04      265.24     12.22 o 
  10   2   5       36.60       31.62     13.07 o 
  11   2   5      299.71      257.03     17.72 o 
  12   2   5       54.16       69.86      8.99 o 
  13   2   5        0.13        8.55      5.72 o 
  14   2   5       20.59       22.48      8.89 o 
  15   2   5        7.71       12.41      8.70 o 
 -15   3   5        7.85       11.97      7.95 o 
 -14   3   5        1.70       14.17      8.50 o 
 -13   3   5        1.59       17.13     13.14 o 
 -12   3   5        1.30        8.04      6.65 o 
 -11   3   5        2.05       17.08      5.61 o 
 -10   3   5        0.72        8.06      5.13 o 
  -9   3   5       46.96       55.43      7.56 o 
  -8   3   5      138.72      124.14     10.24 o 
  -7   3   5        1.21        1.22      6.80 o 
  -6   3   5        1.03        7.82      3.88 o 
  -5   3   5       71.52       84.74      6.29 o 
  -4   3   5       37.07       46.20      5.79 o 
  -3   3   5       36.87       39.61      5.07 o 
  -2   3   5        0.69        2.24      3.16 o 
  -1   3   5       24.51       32.17      3.98 o 
   0   3   5       62.56       63.09      6.86 o 
   1   3   5      113.31      124.32      7.77 o 
   2   3   5        2.38        8.81      2.38 o 
   3   3   5      282.31      265.32     11.19 o 
   4   3   5      192.12      190.95      9.67 o 
   5   3   5        7.40       10.38      4.46 o 
   6   3   5      124.30      134.60      8.69 o 
   7   3   5       74.89       85.91      7.20 o 
   8   3   5      274.30      260.32     18.12 o 
   9   3   5       60.29       79.42      8.99 o 
  10   3   5       10.47       19.95      6.44 o 
  11   3   5      211.72      210.56     15.07 o 
  12   3   5        6.59       14.63     11.13 o 
  13   3   5       15.28       22.94     11.60 o 
  14   3   5        0.02        0.92      7.00 o 
 -12   4   5        0.00        4.98      6.87 o 
 -11   4   5        0.01       14.50      6.54 o 
 -10   4   5       13.68       21.14      7.73 o 
  -9   4   5       49.15       46.65      8.20 o 
  -8   4   5       21.06       24.43      6.60 o 
  -7   4   5        5.79       19.36     15.30 o 
  -6   4   5        1.20        9.76      5.18 o 
  -5   4   5       32.99       31.27      6.31 o 
  -4   4   5       21.47       42.35     10.22 o 
  -3   4   5       22.24       17.59      4.93 o 
  -2   4   5        6.98       18.89      9.80 o 
  -1   4   5        1.49       13.09      6.66 o 
   0   4   5      349.55      395.74     15.32 o 
   1   4   5        2.72        7.37      5.52 o 
   2   4   5        0.13        9.09      5.67 o 
   3   4   5       46.08       42.63      7.47 o 
   4   4   5       24.29       34.91      7.15 o 
   5   4   5        0.29        5.75      5.35 o 
   6   4   5       21.56       15.72      5.83 o 
   7   4   5       19.00       44.94      8.65 o 
   8   4   5       40.84       29.75      7.06 o 
   9   4   5       20.06       33.12      7.24 o 
  10   4   5        1.01       12.98      7.38 o 
  11   4   5        0.06        7.63      6.54 o 
  -9   5   5        0.05       24.20     10.44 o 
  -8   5   5        8.44        1.79     15.10 o 
  -7   5   5       16.16       26.64     17.15 o 
  -6   5   5        0.18       15.73      9.79 o 
  -5   5   5        0.08       12.98      9.52 o 
  -4   5   5       12.00       19.13      8.52 o 
  -3   5   5        1.66        9.34     10.70 o 
  -2   5   5        6.70       39.92     11.96 o 
  -1   5   5        7.82       29.20      8.76 o 
   0   5   5        4.19       15.69      9.54 o 
   1   5   5        0.02       16.94      9.13 o 
   2   5   5      112.17       91.92     13.49 o 
   3   5   5        0.38       20.61      8.88 o 
   4   5   5        0.76       -1.30      8.96 o 
   5   5   5        0.35       -0.31      6.69 o 
   6   5   5        7.55       15.08      7.77 o 
   7   5   5        5.41        1.27      9.01 o 
   8   5   5       10.65       12.69     10.72 o 
 -16   0   6        8.16        8.83      9.69 o 
 -14   0   6       15.11       16.05      9.02 o 
 -12   0   6       13.96       26.25      8.81 o 
 -10   0   6      829.44      826.33     20.85 o 
  -8   0   6       44.00       47.33      4.95 o 
  -6   0   6      269.67      247.06      9.76 o 
  -4   0   6      755.10      777.04     15.74 o 
  -2   0   6       16.54       18.35      2.55 o 
   0   0   6      114.52       72.98      5.43 o 
   2   0   6      634.34      660.81     17.38 o 
   4   0   6      963.26      928.99     23.35 o 
   6   0   6      213.60      218.49     16.77 o 
   8   0   6       54.75       56.49      8.66 o 
  10   0   6       19.42       23.05      6.00 o 
  12   0   6        3.47       13.29      9.12 o 
  14   0   6       81.19       90.12     17.88 o 
  16   0   6       47.89      101.69     21.81 o 
 -17   1   6       29.97       31.33      8.49 o 
 -16   1   6       22.26       27.14      8.18 o 
 -15   1   6       58.24       66.68     13.92 o 
 -14   1   6       13.20       21.15      7.45 o 
 -13   1   6        0.08        6.35      5.23 o 
 -12   1   6      156.50      154.00     10.83 o 
 -11   1   6      101.34       93.89      8.22 o 
 -10   1   6       70.92       83.31      7.53 o 
  -9   1   6        4.76        4.86      3.51 o 
  -8   1   6       46.85       54.45      3.66 o 
  -7   1   6      247.60      266.43      7.66 o 
  -6   1   6      607.83      603.38     11.24 o 
  -5   1   6      205.74      224.41      6.57 o 
  -4   1   6       99.05      109.29      4.40 o 
  -3   1   6      217.46      223.73      5.97 o 
  -2   1   6      245.15      213.32      6.43 o 
  -1   1   6      149.73      174.74      8.11 o 
   0   1   6      486.41      473.38      8.36 o 
   1   1   6       75.38       74.11      3.84 o 
   2   1   6     1032.78     1105.84     16.26 o 
   3   1   6     1200.76     1338.58     19.29 o 
   4   1   6      230.19      282.35      9.28 o 
   5   1   6      116.30      104.49      6.13 o 
   6   1   6      958.02      975.59     19.06 o 
   7   1   6      556.94      546.35     14.83 o 
   8   1   6      342.98      332.12     13.68 o 
   9   1   6       83.55       97.73      6.75 o 
  10   1   6       18.18       23.72      5.26 o 
  11   1   6       16.00       32.50      6.18 o 
  12   1   6       26.14       39.48      6.84 o 
  13   1   6        9.67       26.72      8.17 o 
  14   1   6        1.13       10.00      7.89 o 
  15   1   6       88.85       98.30     14.00 o 
 -16   2   6        0.25       17.64      7.93 o 
 -15   2   6        4.84        8.40      7.08 o 
 -14   2   6       24.70       26.09      7.40 o 
 -13   2   6        0.87        3.61      5.75 o 
 -12   2   6       20.38       16.33      6.53 o 
 -11   2   6       55.66       59.36      8.22 o 
 -10   2   6       72.52       69.92      8.52 o 
  -9   2   6      190.37      155.48     16.90 o 
  -8   2   6       24.60       24.67      5.37 o 
  -7   2   6        0.81        3.69      2.89 o 
  -6   2   6        3.09        8.98      2.64 o 
  -5   2   6     1392.09     1291.50     19.42 o 
  -4   2   6      492.77      498.09     12.56 o 
  -3   2   6       63.40       64.78      4.34 o 
  -2   2   6     1088.31     1064.15     16.02 o 
  -1   2   6     2277.60     2177.47     20.26 o 
   0   2   6       11.79       15.12      2.93 o 
   1   2   6      524.71      570.08     12.81 o 
   2   2   6       18.12       22.97      3.42 o 
   3   2   6        4.13       13.08      2.79 o 
   4   2   6       92.41       89.57      7.31 o 
   5   2   6        2.81        8.69      3.15 o 
   6   2   6      227.02      219.34      9.72 o 
   7   2   6        3.78        5.89      3.03 o 
   8   2   6      207.02      192.43      9.48 o 
   9   2   6      760.85      685.19     26.93 o 
  10   2   6       17.34       27.85      5.78 o 
  11   2   6       22.97       25.59      6.66 o 
  12   2   6       26.35       30.99      7.18 o 
  13   2   6        0.88       13.79      6.62 o 
  14   2   6        0.02        9.04      8.47 o 
  15   2   6       17.57       24.13     10.15 o 
 -14   3   6        1.07       -0.62     10.84 o 
 -13   3   6        0.07       11.93      7.31 o 
 -12   3   6       88.82       84.40     13.41 o 
 -11   3   6        0.12        9.56      6.02 o 
 -10   3   6        0.01        2.96      8.81 o 
  -9   3   6        5.00       19.83      6.52 o 
  -8   3   6       62.18       63.05      7.94 o 
  -7   3   6       11.38       15.06      4.75 o 
  -6   3   6        1.85        9.62      3.61 o 
  -5   3   6       20.96       23.76      4.67 o 
  -4   3   6      446.17      424.32     15.57 o 
  -3   3   6        3.67       16.70      4.39 o 
  -2   3   6      516.68      509.63     13.93 o 
  -1   3   6       57.52       67.73      6.33 o 
   0   3   6        0.10        6.38      3.47 o 
   1   3   6      146.56      139.13     10.93 o 
   2   3   6       83.60       83.26      6.50 o 
   3   3   6       50.05       44.21      5.16 o 
   4   3   6       76.73       80.56      8.28 o 
   5   3   6       55.99       61.65      5.96 o 
   6   3   6      139.77      135.42      8.68 o 
   7   3   6      185.56      182.23     10.17 o 
   8   3   6        0.03       -0.14     12.57 o 
   9   3   6        3.29        4.81      8.78 o 
  10   3   6       19.10       29.89      7.33 o 
  11   3   6       12.28       24.35      6.84 o 
  12   3   6       55.79       41.20     13.27 o 
  13   3   6        0.75       11.45      7.28 o 
 -12   4   6        2.99       11.29      9.51 o 
 -11   4   6        8.27       28.67     19.12 o 
 -10   4   6        3.55       17.92      9.33 o 
  -9   4   6        2.40       24.31      9.44 o 
  -8   4   6        7.07       40.47      9.48 o 
  -7   4   6        0.95       23.04      6.40 o 
  -6   4   6        4.57       16.30      8.29 o 
  -5   4   6       85.27       96.70     15.35 o 
  -4   4   6        2.90       11.66      5.61 o 
  -3   4   6      215.18      187.84     10.78 o 
  -2   4   6        1.49        5.96      6.05 o 
  -1   4   6      298.21      299.04     18.35 o 
   0   4   6      125.15      120.08     10.74 o 
   1   4   6       12.56       13.96      5.57 o 
   2   4   6        7.22        4.81      6.00 o 
   3   4   6       16.74       27.19      6.48 o 
   4   4   6       10.42       29.83      6.77 o 
   5   4   6       61.61       71.62     10.02 o 
   6   4   6       17.01       16.81     12.77 o 
   7   4   6       51.33       68.54     10.02 o 
   8   4   6        5.29        1.09      5.69 o 
   9   4   6        0.16       22.30      7.72 o 
  10   4   6        1.50        4.86      6.57 o 
  11   4   6        0.39       24.12      9.23 o 
  -8   5   6        0.88       18.06      9.84 o 
  -7   5   6        1.35       19.17      9.79 o 
  -6   5   6        3.18        6.69     19.52 o 
  -5   5   6        7.00        2.94     26.42 o 
  -4   5   6        0.65        5.08      9.00 o 
  -3   5   6        4.56       19.57      7.77 o 
  -2   5   6        2.84       11.08      7.47 o 
  -1   5   6        0.54       21.52     12.02 o 
   0   5   6        2.44       11.61     16.86 o 
   1   5   6        0.90       15.10      9.71 o 
   2   5   6        4.12       11.37     12.73 o 
   3   5   6        0.13       13.14      8.10 o 
   4   5   6        1.85        5.39      8.90 o 
   5   5   6       16.71       34.22     10.65 o 
   6   5   6        6.68        4.97     10.73 o 
   7   5   6        0.04       -3.17     16.98 o 
 -17   0   7        7.83       -3.87     10.38 o 
 -15   0   7      261.63      286.29     23.11 o 
 -13   0   7      263.47      262.17     20.55 o 
 -11   0   7        6.26       10.32     15.05 o 
  -9   0   7       37.21       36.59     10.61 o 
  -7   0   7       12.72       26.63      5.38 o 
  -5   0   7     1741.07     1814.49     26.41 o 
  -3   0   7       46.28       57.95      4.70 o 
  -1   0   7      467.83      427.78     10.52 o 
   1   0   7     3210.80     3249.26     40.17 o 
   3   0   7      255.45      270.42     12.66 o 
   5   0   7     1202.95     1166.94     28.50 o 
   7   0   7     1734.33     1634.69     36.98 o 
   9   0   7      296.51      299.31     17.09 o 
  11   0   7       25.00       33.51     10.34 o 
  13   0   7      181.71      167.69     24.12 o 
  15   0   7       32.70       39.23     14.63 o 
 -16   1   7        7.68       19.48      8.05 o 
 -15   1   7       17.68       34.63      8.73 o 
 -14   1   7       33.25       25.57      6.84 o 
 -13   1   7        4.71       12.08      5.38 o 
 -12   1   7       69.69       83.91      8.82 o 
 -11   1   7       59.58       56.09      6.64 o 
 -10   1   7       10.05        9.00      4.35 o 
  -9   1   7      268.58      279.57      8.64 o 
  -8   1   7       76.90       89.25      4.89 o 
  -7   1   7       35.94       42.16      4.73 o 
  -6   1   7      978.88      967.00     14.74 o 
  -5   1   7      328.17      316.43      8.08 o 
  -4   1   7       17.18       18.83      2.16 o 
  -3   1   7      254.39      246.59      6.26 o 
  -2   1   7      827.43      839.98     13.47 o 
  -1   1   7       74.09       87.81      8.64 o 
   0   1   7     3906.36     4056.94     32.88 o 
   1   1   7     1941.96     2057.77     28.68 o 
   2   1   7        8.38       11.30      2.97 o 
   3   1   7      250.57      298.71      9.40 o 
   4   1   7      107.08       86.74      5.68 o 
   5   1   7        1.59       10.03      2.93 o 
   6   1   7      106.30       96.11      6.25 o 
   7   1   7        0.48        5.68      3.09 o 
   8   1   7      386.06      379.15     13.12 o 
   9   1   7      365.51      342.09     12.82 o 
  10   1   7      117.51      127.55      7.93 o 
  11   1   7        4.83       15.36      5.67 o 
  12   1   7        3.26       18.27      9.52 o 
  13   1   7        0.00       11.57      7.11 o 
  14   1   7      105.72       93.63     13.37 o 
  15   1   7        3.56        5.11      8.14 o 
 -16   2   7        7.06       19.67      9.38 o 
 -15   2   7        0.41        9.15      6.69 o 
 -14   2   7       78.37       71.76     10.36 o 
 -13   2   7       39.17       36.94      7.96 o 
 -12   2   7       80.28       90.34     10.00 o 
 -11   2   7        1.02       11.27      5.95 o 
 -10   2   7       17.90       32.79      8.70 o 
  -9   2   7       65.07       66.94      7.57 o 
  -8   2   7      101.84      107.39      7.73 o 
  -7   2   7       23.98       30.34      3.58 o 
  -6   2   7      352.35      316.06     10.11 o 
  -5   2   7      356.58      333.33     10.01 o 
  -4   2   7      568.89      550.23     19.88 o 
  -3   2   7      100.72      115.06      5.39 o 
  -2   2   7      619.47      564.57     15.73 o 
  -1   2   7       16.45       16.03      2.69 o 
   0   2   7      479.14      444.66     12.24 o 
   1   2   7      346.38      352.85      9.98 o 
   2   2   7     1098.73     1069.43     20.17 o 
   3   2   7       59.47       65.77      5.14 o 
   4   2   7       79.46       74.35      6.16 o 
   5   2   7       96.66       87.57      6.34 o 
   6   2   7        0.01       12.26      4.42 o 
   7   2   7       55.88       48.49      6.85 o 
   8   2   7      250.02      238.56     10.87 o 
   9   2   7       80.49       80.06     12.08 o 
  10   2   7       49.25       48.37      8.75 o 
  11   2   7       11.78       20.97      6.07 o 
  12   2   7       23.94       26.81     11.02 o 
  13   2   7        4.79       17.49      7.14 o 
  14   2   7       20.83       29.36     10.36 o 
 -14   3   7        0.08        9.61     17.65 o 
 -13   3   7       27.67       36.73      8.07 o 
 -12   3   7      131.09      122.96     12.36 o 
 -11   3   7       31.43       40.38      7.74 o 
 -10   3   7       24.97       21.09      6.16 o 
  -9   3   7      181.16      166.81     12.65 o 
  -8   3   7        1.00       21.28      5.67 o 
  -7   3   7       30.80       41.11      7.19 o 
  -6   3   7      169.51      157.56      8.71 o 
  -5   3   7       10.59       14.56      4.59 o 
  -4   3   7        7.09        8.50      3.11 o 
  -3   3   7      130.08      108.08      6.96 o 
  -2   3   7      900.83      830.12     16.76 o 
  -1   3   7      329.19      292.39     11.15 o 
   0   3   7       57.04       62.30      5.72 o 
   1   3   7       33.72       33.20      4.64 o 
   2   3   7        2.97        4.97      3.52 o 
   3   3   7        9.45       28.16      4.13 o 
   4   3   7        0.23       18.45      6.69 o 
   5   3   7      181.07      151.40      9.16 o 
   6   3   7        1.20        5.68      4.27 o 
   7   3   7       27.16       21.85      4.77 o 
   8   3   7       62.85       61.65      8.65 o 
   9   3   7        1.45        4.33      6.89 o 
  10   3   7        2.40        2.59      5.68 o 
  11   3   7        2.39        0.72      8.75 o 
  12   3   7        0.10       19.07      7.05 o 
  13   3   7        6.56       23.31      7.85 o 
 -12   4   7       16.28       17.04      9.83 o 
 -11   4   7        0.80       16.91      8.65 o 
 -10   4   7        5.97       29.72      9.57 o 
  -9   4   7        2.61       11.92      9.08 o 
  -8   4   7        0.94       -1.34      9.54 o 
  -7   4   7       44.69       59.68     11.44 o 
  -6   4   7       20.24       24.81      8.67 o 
  -5   4   7        3.15        5.46      7.81 o 
  -4   4   7       62.56       72.15     10.35 o 
  -3   4   7      326.25      306.46     17.75 o 
  -2   4   7       17.60       35.04      7.69 o 
  -1   4   7       34.71       49.39     10.95 o 
   0   4   7       25.26       26.47      8.92 o 
   1   4   7       24.72       16.26      9.88 o 
   2   4   7        5.99       17.82      8.09 o 
   3   4   7       45.12       46.87     10.06 o 
   4   4   7        1.26        3.94      6.56 o 
   5   4   7        7.66        1.07      9.54 o 
   6   4   7       43.76       46.17     19.24 o 
   7   4   7        7.23       14.68      8.15 o 
   8   4   7       36.72       42.01     10.25 o 
   9   4   7        9.50        9.95     11.40 o 
  10   4   7        1.40       22.73      9.40 o 
  11   4   7        6.17       16.81      9.88 o 
  -8   5   7        1.38       -2.21      9.69 o 
  -7   5   7        1.03        3.52      9.36 o 
  -6   5   7        1.97       10.01      8.78 o 
  -5   5   7        9.18       14.25     14.79 o 
  -4   5   7        0.84       11.11      9.93 o 
  -3   5   7        0.00        8.93      8.21 o 
  -2   5   7        1.49        8.73      8.50 o 
  -1   5   7       15.51       21.85     18.99 o 
   0   5   7        0.00       18.02     13.42 o 
   1   5   7        4.28        3.64      8.26 o 
   2   5   7        3.23       -6.29      8.70 o 
   3   5   7        1.00       24.73      9.82 o 
   4   5   7        6.55       14.07      9.09 o 
   5   5   7        1.14        0.59      8.69 o 
   6   5   7        0.96       -0.59      9.42 o 
   7   5   7        0.01       -5.00     10.27 o 
 -16   0   8        0.88      -11.02      8.34 o 
 -14   0   8        5.93        1.23      8.39 o 
 -12   0   8      463.89      458.86     45.98 o 
 -10   0   8       23.47       38.93      5.61 o 
  -8   0   8       10.87       19.56      4.35 o 
  -6   0   8     1392.12     1298.55     24.17 o 
  -4   0   8     1785.44     1732.99     25.62 o 
  -2   0   8      915.79      835.61     18.02 o 
   0   0   8       66.03       40.87      4.97 o 
   2   0   8     1670.47     1570.94     30.56 o 
   4   0   8       95.80       68.57      8.04 o 
   6   0   8        5.67        7.48      4.85 o 
   8   0   8     1457.49     1411.17     36.82 o 
  10   0   8       97.48      100.70     13.07 o 
  12   0   8      106.86      144.10     21.83 o 
  14   0   8       61.08       86.46     18.60 o 
 -16   1   8        0.17        9.29     10.00 o 
 -15   1   8        1.95        7.15      6.93 o 
 -14   1   8        7.26       21.39      6.85 o 
 -13   1   8      118.38      117.63     10.41 o 
 -12   1   8       28.79       29.35      8.96 o 
 -11   1   8      186.55      165.68     10.77 o 
 -10   1   8       82.30       96.07      6.84 o 
  -9   1   8       83.87       92.17      5.28 o 
  -8   1   8        5.61       22.01      2.97 o 
  -7   1   8        0.10        9.10      2.93 o 
  -6   1   8       62.54       80.05      4.52 o 
  -5   1   8      880.51      839.30     13.56 o 
  -4   1   8      554.98      519.33     14.25 o 
  -3   1   8      464.40      391.02      7.53 o 
  -2   1   8       83.62       87.16      4.53 o 
  -1   1   8      641.29      693.61     13.13 o 
   0   1   8       13.09       22.65      4.61 o 
   1   1   8     3041.55     3205.40     27.17 o 
   2   1   8      168.62      174.53      6.86 o 
   3   1   8     1208.05     1274.41     20.28 o 
   4   1   8       43.01       49.70      5.57 o 
   5   1   8       82.18       73.06      5.62 o 
   6   1   8      107.50      120.19      7.51 o 
   7   1   8       66.53       58.13      5.66 o 
   8   1   8       15.77       21.29      4.41 o 
   9   1   8      935.08      923.30     24.18 o 
  10   1   8       71.89       77.47      6.35 o 
  11   1   8        2.33       11.14      7.93 o 
  12   1   8        0.34        5.17      6.29 o 
  13   1   8        0.38       10.39      8.53 o 
  14   1   8        3.00       41.62     10.28 o 
  15   1   8       15.92       34.42     10.76 o 
 -15   2   8       10.50       18.33     18.03 o 
 -14   2   8        7.47       13.04     10.25 o 
 -13   2   8        0.46        4.54      6.14 o 
 -12   2   8       97.70       94.69     10.65 o 
 -11   2   8      139.65      145.07     12.30 o 
 -10   2   8       39.37       28.46      6.34 o 
  -9   2   8      116.58      119.12      9.37 o 
  -8   2   8      110.86      115.09      6.57 o 
  -7   2   8       66.51       60.20      4.81 o 
  -6   2   8      349.64      325.68     10.58 o 
  -5   2   8       17.67       16.71      2.99 o 
  -4   2   8      497.08      506.11     12.55 o 
  -3   2   8       61.42       55.97      4.59 o 
  -2   2   8       35.51       32.16      4.74 o 
  -1   2   8        3.35        3.28      3.44 o 
   0   2   8       16.73       25.59      4.72 o 
   1   2   8      695.83      705.44     21.08 o 
   2   2   8      110.46       98.70      5.84 o 
   3   2   8        1.42        4.68      2.71 o 
   4   2   8      329.28      337.86     11.55 o 
   5   2   8        9.65       12.82      3.37 o 
   6   2   8       38.52       33.31      5.35 o 
   7   2   8       82.59      105.16     11.33 o 
   8   2   8      464.14      430.89     27.89 o 
   9   2   8        4.62       12.15      5.47 o 
  10   2   8       16.06       32.60      6.80 o 
  11   2   8        4.75       13.30      6.70 o 
  12   2   8        1.70       17.26     15.03 o 
  13   2   8        1.04       21.36      7.22 o 
  14   2   8        0.22       17.82      9.24 o 
 -14   3   8        5.41       20.65     14.85 o 
 -13   3   8        2.47       22.76     10.55 o 
 -12   3   8        0.01       20.92     10.10 o 
 -11   3   8        0.56       11.35      7.37 o 
 -10   3   8        1.85       18.15      8.02 o 
  -9   3   8       12.42       23.39      8.33 o 
  -8   3   8      365.42      339.12     23.65 o 
  -7   3   8       38.53       35.44      9.14 o 
  -6   3   8       37.11       34.59      5.45 o 
  -5   3   8        5.28       26.33      5.94 o 
  -4   3   8        5.70       16.08      4.81 o 
  -3   3   8       30.29       34.91      5.79 o 
  -2   3   8       44.81       55.78      6.32 o 
  -1   3   8        1.05       11.04      6.25 o 
   0   3   8      173.07      146.17     11.19 o 
   1   3   8       30.36       50.29     11.17 o 
   2   3   8        9.03       18.74      5.32 o 
   3   3   8       32.79       28.68      5.78 o 
   4   3   8      189.12      203.04     13.22 o 
   5   3   8      100.28       89.51      7.37 o 
   6   3   8        0.62       14.77      4.36 o 
   7   3   8        0.12        8.52      4.21 o 
   8   3   8        0.23        5.85      9.81 o 
   9   3   8        1.37        3.15      8.84 o 
  10   3   8        0.39        6.49      8.15 o 
  11   3   8       30.83       40.86      7.93 o 
  12   3   8        3.35       18.79      7.73 o 
 -11   4   8        0.05       22.38     10.72 o 
 -10   4   8        8.97       15.67     13.26 o 
  -9   4   8        3.03        0.17      8.31 o 
  -8   4   8        6.69        1.86      8.77 o 
  -7   4   8        2.00       16.12      9.78 o 
  -6   4   8       20.84       30.79      8.87 o 
  -5   4   8       17.66       19.78      8.62 o 
  -4   4   8       25.65       29.84      9.46 o 
  -3   4   8       43.23       42.72      8.70 o 
  -2   4   8      238.27      231.78     16.79 o 
  -1   4   8       25.66       27.44      8.90 o 
   0   4   8       15.70       14.62      7.11 o 
   1   4   8        0.08        6.46      5.99 o 
   2   4   8       93.09       86.01     11.53 o 
   3   4   8       82.09       70.54      9.47 o 
   4   4   8       14.90       28.41     10.19 o 
   5   4   8      126.89      111.67     11.74 o 
   6   4   8      102.01       91.46     10.57 o 
   7   4   8        5.72       16.91      8.67 o 
   8   4   8        0.35        0.09      8.24 o 
   9   4   8        6.39       16.23      9.76 o 
  10   4   8        0.05       -0.47      8.58 o 
  -7   5   8        7.65       30.17     11.63 o 
  -6   5   8       14.09       15.75      9.23 o 
  -5   5   8        0.33       11.69     16.29 o 
  -4   5   8       33.80       42.91     38.58 o 
  -3   5   8        0.19       18.98      8.39 o 
  -2   5   8        7.33       16.89      9.28 o 
  -1   5   8       51.89       96.94     21.52 o 
   0   5   8        3.87        8.58     11.75 o 
   1   5   8        2.15        8.16      9.65 o 
   2   5   8        0.76       -6.36      8.86 o 
   3   5   8       22.81        8.14      9.10 o 
   4   5   8        4.63       19.67     11.23 o 
   5   5   8        5.83       -0.38      8.71 o 
   6   5   8        0.13        1.90      8.27 o 
 -15   0   9        8.68        7.61      8.47 o 
 -13   0   9      117.30      100.99     13.37 o 
 -11   0   9      104.22      127.90     13.56 o 
  -9   0   9      981.55     1061.94     25.31 o 
  -7   0   9      317.62      350.10     13.43 o 
  -5   0   9      699.49      658.10     17.08 o 
  -3   0   9     2135.37     2253.89     29.87 o 
  -1   0   9        3.23        9.67      2.74 o 
   1   0   9     3735.43     3833.19     80.49 o 
   3   0   9      138.93      156.88     12.07 o 
   5   0   9       19.35       29.55      6.54 o 
   7   0   9        9.80       26.06     10.40 o 
   9   0   9      215.42      195.03     21.42 o 
  11   0   9       31.37       41.40     11.12 o 
  13   0   9       50.80       67.52     16.90 o 
 -16   1   9       15.89       22.96     10.91 o 
 -15   1   9       22.68       32.35      7.95 o 
 -14   1   9        0.24       14.33      6.83 o 
 -13   1   9       22.04       32.23      7.16 o 
 -12   1   9      258.73      244.77     19.36 o 
 -11   1   9        8.36       12.17      4.19 o 
 -10   1   9       39.21       46.85      5.18 o 
  -9   1   9       44.24       52.77      4.88 o 
  -8   1   9      237.61      232.75     10.41 o 
  -7   1   9       24.53       30.82      3.45 o 
  -6   1   9      191.74      163.16      6.45 o 
  -5   1   9      182.44      179.85      6.44 o 
  -4   1   9      703.95      729.83     11.91 o 
  -3   1   9      210.75      195.85      7.47 o 
  -2   1   9      264.26      231.25      7.75 o 
  -1   1   9      118.56      123.14      6.43 o 
   0   1   9       42.32       48.60      3.77 o 
   1   1   9       20.70       19.79      2.54 o 
   2   1   9       45.93       43.44      3.89 o 
   3   1   9        1.15        5.20      2.76 o 
   4   1   9      118.06      132.88      7.40 o 
   5   1   9       49.76       61.19      5.51 o 
   6   1   9       77.33       68.07      8.14 o 
   7   1   9      554.25      487.89     17.40 o 
   8   1   9      148.67      147.25      9.10 o 
   9   1   9       31.07       38.66      5.55 o 
  10   1   9       30.18       43.19      5.42 o 
  11   1   9       13.55       19.01     10.65 o 
  12   1   9        0.24       17.15      6.64 o 
  13   1   9      107.69      122.10     15.24 o 
  14   1   9        0.01       13.93     20.25 o 
 -15   2   9        4.36        9.14      7.72 o 
 -14   2   9       10.89        6.02      7.71 o 
 -13   2   9        2.02       11.01      6.87 o 
 -12   2   9        9.16       22.01      6.58 o 
 -11   2   9        0.10       15.05      5.36 o 
 -10   2   9       29.32       34.90      5.46 o 
  -9   2   9      139.06      137.94      9.23 o 
  -8   2   9       20.93       42.88      7.17 o 
  -7   2   9       17.27       24.50      3.63 o 
  -6   2   9        5.48       17.25      3.19 o 
  -5   2   9       32.41       39.68      5.31 o 
  -4   2   9       35.52       40.46      5.67 o 
  -3   2   9       19.30       26.08      4.60 o 
  -2   2   9        9.09       18.38      5.90 o 
  -1   2   9        0.01        4.53      6.42 o 
   0   2   9       67.96       63.50      6.92 o 
   1   2   9        0.03        4.13      4.12 o 
   2   2   9       52.44       52.10      6.74 o 
   3   2   9        5.89       17.45      3.48 o 
   4   2   9      518.23      502.80     23.25 o 
   5   2   9        0.02        5.42      4.55 o 
   6   2   9      223.48      217.29     12.50 o 
   7   2   9        0.14       10.58      3.80 o 
   8   2   9       62.50       76.14      6.89 o 
   9   2   9        2.57       20.13      5.84 o 
  10   2   9      158.33      176.39     13.40 o 
  11   2   9       46.30       55.42     10.26 o 
  12   2   9        0.89       14.36      6.56 o 
  13   2   9        6.92       20.68      7.69 o 
 -13   3   9        0.73       33.25     12.25 o 
 -12   3   9        3.24       20.54     14.14 o 
 -11   3   9       35.09       42.14      9.34 o 
 -10   3   9        3.26        7.86      7.70 o 
  -9   3   9        0.00       13.16     12.20 o 
  -8   3   9        0.01       10.49      6.97 o 
  -7   3   9       31.75       39.47      8.15 o 
  -6   3   9      306.27      275.62     13.26 o 
  -5   3   9      222.28      197.57     12.90 o 
  -4   3   9      208.34      178.89     10.79 o 
  -3   3   9      816.05      793.46     30.31 o 
  -2   3   9      257.72      203.36     11.92 o 
  -1   3   9       37.38       23.87      5.93 o 
   0   3   9       13.03       13.74      5.04 o 
   1   3   9        1.00       10.65      9.24 o 
   2   3   9       71.74       74.23      8.33 o 
   3   3   9       51.91       63.59      7.39 o 
   4   3   9       69.04       59.88      6.98 o 
   5   3   9       44.96       51.00      6.91 o 
   6   3   9       64.91       49.85      7.39 o 
   7   3   9      194.08      194.24     13.47 o 
   8   3   9        0.89        9.44      8.55 o 
   9   3   9       18.60       19.10      8.75 o 
  10   3   9        0.00        7.04      7.71 o 
  11   3   9        7.06       -4.21      7.66 o 
  12   3   9        4.84       27.38     10.21 o 
 -11   4   9        1.52       15.43     31.80 o 
 -10   4   9        1.10       -5.21     15.35 o 
  -9   4   9       45.91       32.54     10.27 o 
  -8   4   9        2.21        7.82      8.64 o 
  -7   4   9       17.78        7.37     15.15 o 
  -6   4   9       16.40       -0.36      8.91 o 
  -5   4   9       11.90        6.78      7.51 o 
  -4   4   9       28.72       26.34     14.92 o 
  -3   4   9        0.24       17.36      7.50 o 
  -2   4   9        3.03        3.52      5.93 o 
  -1   4   9      124.79      139.45     12.03 o 
   0   4   9      114.42      131.81     12.95 o 
   1   4   9       18.04       26.30      7.53 o 
   2   4   9        8.76       17.93      6.57 o 
   3   4   9       27.85       34.61      7.74 o 
   4   4   9        2.59       30.87      7.59 o 
   5   4   9        1.98       13.91      6.47 o 
   6   4   9        8.97        4.21      6.55 o 
   7   4   9       17.93       26.03     12.26 o 
   8   4   9       27.90       21.93      8.98 o 
   9   4   9        0.16       -9.07     18.13 o 
  -6   5   9        2.45        9.79     25.99 o 
  -5   5   9        4.43       -2.54     14.81 o 
  -4   5   9        0.58        5.38     17.96 o 
  -3   5   9        6.31       11.28     11.93 o 
  -2   5   9        2.47       17.93     14.00 o 
  -1   5   9        7.37       17.40     10.71 o 
   0   5   9        7.95       17.92     27.97 o 
   1   5   9       12.92        7.83     10.11 o 
   2   5   9        0.29       15.55     10.36 o 
   3   5   9        6.86       40.51     11.65 o 
   4   5   9        9.94       11.56     10.36 o 
   5   5   9        0.24       18.32     10.63 o 
 -16   0  10       10.21        6.72     10.19 o 
 -14   0  10        6.15        7.89      8.73 o 
 -12   0  10      141.84      133.42     14.93 o 
 -10   0  10      297.78      259.44     15.59 o 
  -8   0  10       30.85       35.36      6.51 o 
  -6   0  10       24.81       36.70      6.33 o 
  -4   0  10      414.77      381.25     12.86 o 
  -2   0  10        1.12       -0.49      2.93 o 
   0   0  10        1.68       11.59      5.24 o 
   2   0  10       97.02      103.10      8.63 o 
   4   0  10      166.16      156.83     11.72 o 
   6   0  10        4.55       11.59      5.77 o 
   8   0  10       18.52       23.23      7.56 o 
  10   0  10        0.12       10.84      6.05 o 
  12   0  10       92.41       82.62     17.35 o 
  14   0  10       75.05      116.90     22.02 o 
 -15   1  10        1.15        6.75      7.16 o 
 -14   1  10        1.25        6.07      8.83 o 
 -13   1  10       16.21       18.34      6.27 o 
 -12   1  10      112.70      118.75      8.37 o 
 -11   1  10       60.58       60.33      6.18 o 
 -10   1  10       13.80       18.62      4.36 o 
  -9   1  10       31.53       35.47      4.05 o 
  -8   1  10       55.08       59.96      4.65 o 
  -7   1  10       40.89       56.46      4.27 o 
  -6   1  10        1.26       11.37      2.83 o 
  -5   1  10       13.63       22.55      3.43 o 
  -4   1  10       77.04       82.40      4.14 o 
  -3   1  10        6.13       11.26      2.71 o 
  -2   1  10      438.05      394.07     10.55 o 
  -1   1  10      252.81      237.43     11.26 o 
   0   1  10      173.02      149.83      6.79 o 
   1   1  10       26.07       33.12      3.61 o 
   2   1  10      254.38      243.53      8.72 o 
   3   1  10      248.40      231.26      9.26 o 
   4   1  10      104.23      106.06      6.86 o 
   5   1  10      157.30      149.20      8.39 o 
   6   1  10      463.92      443.23     14.69 o 
   7   1  10      389.89      372.72     13.95 o 
   8   1  10        2.34        3.87      3.94 o 
   9   1  10        0.60        6.92      5.50 o 
  10   1  10        5.48       20.33      5.18 o 
  11   1  10       50.58       58.03      8.37 o 
  12   1  10        2.07       11.55      6.87 o 
  13   1  10       13.62       41.18     11.89 o 
  14   1  10       22.13       37.76     11.60 o 
 -15   2  10        0.51       22.11     25.33 o 
 -14   2  10        0.05        4.86      9.64 o 
 -13   2  10       28.90       39.64     12.45 o 
 -12   2  10       43.21       35.62     14.03 o 
 -11   2  10       15.28       17.37      8.81 o 
 -10   2  10      176.92      166.43     17.03 o 
  -9   2  10       40.34       53.59      8.12 o 
  -8   2  10        5.66        5.92      5.34 o 
  -7   2  10       18.18       18.73      4.66 o 
  -6   2  10       57.39       48.41      5.63 o 
  -5   2  10      607.97      595.00     18.09 o 
  -4   2  10        6.44        1.10      3.74 o 
  -3   2  10      726.78      683.72     18.98 o 
  -2   2  10      111.14      120.32      9.51 o 
  -1   2  10      135.39      143.96     10.41 o 
   0   2  10      195.32      201.56     12.13 o 
   1   2  10       11.27       11.73      4.49 o 
   2   2  10        8.14        9.42      4.30 o 
   3   2  10      204.27      186.23     11.71 o 
   4   2  10        0.02        3.96      4.19 o 
   5   2  10       64.51       61.98      7.49 o 
   6   2  10       80.03       67.22      7.83 o 
   7   2  10       29.38       34.87      5.18 o 
   8   2  10       75.70       88.83     10.33 o 
   9   2  10       49.25       50.31      7.83 o 
  10   2  10        0.65        7.07      6.13 o 
  11   2  10       56.62       58.64      8.76 o 
  12   2  10        0.30        3.64      9.12 o 
  13   2  10        7.17       16.72     10.43 o 
 -13   3  10        4.90        3.80     16.69 o 
 -12   3  10        0.82        7.35     11.03 o 
 -11   3  10        0.84       13.52     11.50 o 
 -10   3  10        7.24       17.27     17.18 o 
  -9   3  10       77.95       76.90     13.12 o 
  -8   3  10      207.44      204.36     15.62 o 
  -7   3  10       17.79       17.67      6.49 o 
  -6   3  10        0.42       12.61      5.57 o 
  -5   3  10      132.38      133.95     10.87 o 
  -4   3  10        5.55       21.61      5.35 o 
  -3   3  10      144.94      129.35      9.91 o 
  -2   3  10      327.40      316.15     19.87 o 
  -1   3  10      103.76       81.39      9.60 o 
   0   3  10      113.43      120.12     10.95 o 
   1   3  10       13.22       15.01      6.03 o 
   2   3  10        4.20       12.60      5.40 o 
   3   3  10        1.88        6.57      6.02 o 
   4   3  10        6.56       14.32      5.67 o 
   5   3  10        0.20        5.20      5.06 o 
   6   3  10       31.81       37.05      6.91 o 
   7   3  10        6.04       11.48      5.67 o 
   8   3  10       28.78       25.02     13.32 o 
   9   3  10        7.12       28.97      8.80 o 
  10   3  10       33.83       29.59     13.23 o 
  11   3  10        0.01        3.85      9.69 o 
 -10   4  10        0.05       11.46      9.18 o 
  -9   4  10        3.18        8.93      9.42 o 
  -8   4  10       17.56       15.45     14.84 o 
  -7   4  10       23.83       36.09     13.99 o 
  -6   4  10       10.57        3.59      7.24 o 
  -5   4  10        0.22       17.54      9.34 o 
  -4   4  10       15.87       21.72      6.84 o 
  -3   4  10        6.96       12.77      9.82 o 
  -2   4  10        1.51       13.45      6.80 o 
  -1   4  10        3.83       11.76      6.73 o 
   0   4  10       10.38       20.13      7.52 o 
   1   4  10       67.50       78.74     12.47 o 
   2   4  10       34.14       48.25      9.06 o 
   3   4  10        0.32        8.82      6.77 o 
   4   4  10        7.64       14.68      6.63 o 
   5   4  10       25.69       22.32      7.84 o 
   6   4  10        0.06       -2.45      6.92 o 
   7   4  10        0.89       21.53      9.51 o 
   8   4  10        0.15       12.30     10.17 o 
   9   4  10        3.29       19.81     10.13 o 
  -5   5  10        2.94       12.42     19.71 o 
  -4   5  10        3.14       -3.83     30.01 o 
  -3   5  10        0.08       20.05      9.66 o 
  -2   5  10        0.54       21.60     11.16 o 
  -1   5  10        0.02       16.98     10.94 o 
   0   5  10        4.01       25.05     13.79 o 
   1   5  10        4.93        9.37     10.34 o 
   2   5  10       11.00       14.01     16.94 o 
   3   5  10        8.46        1.64     18.00 o 
 -15   0  11        1.74        2.14      8.45 o 
 -13   0  11       27.19        7.49      8.69 o 
 -11   0  11       16.60       21.58     11.15 o 
  -9   0  11        4.25       18.21      7.56 o 
  -7   0  11        8.51       21.02      6.87 o 
  -5   0  11       13.67       11.59      3.69 o 
  -3   0  11       66.77       67.81      5.84 o 
  -1   0  11     2169.71     2225.29     30.16 o 
   1   0  11        4.22       10.55      4.24 o 
   3   0  11      344.27      282.01     15.20 o 
   5   0  11      332.12      305.68     17.33 o 
   7   0  11     2167.20     2224.89    101.52 o 
   9   0  11        9.50       14.55      6.79 o 
  11   0  11        0.32        6.89      7.75 o 
  13   0  11       99.77      130.25     22.33 o 
 -15   1  11        4.72       14.72      8.70 o 
 -14   1  11       59.14       56.18      8.24 o 
 -13   1  11       18.93       25.38      6.55 o 
 -12   1  11       59.71       60.50      6.77 o 
 -11   1  11       31.98       43.89      5.62 o 
 -10   1  11       12.65       26.51      4.95 o 
  -9   1  11      342.53      307.05     10.36 o 
  -8   1  11        2.15       16.18      3.19 o 
  -7   1  11       13.86       19.11      5.14 o 
  -6   1  11       11.15       22.34      4.00 o 
  -5   1  11       42.59       46.08      4.40 o 
  -4   1  11      145.41      143.51      7.31 o 
  -3   1  11       51.88       54.99      5.08 o 
  -2   1  11      341.29      337.23     10.08 o 
  -1   1  11       81.37       81.20      5.44 o 
   0   1  11      203.80      186.43      9.88 o 
   1   1  11      182.43      170.36     10.64 o 
   2   1  11        5.86        4.03      4.03 o 
   3   1  11        0.47        6.22      3.29 o 
   4   1  11      141.09      146.56      8.24 o 
   5   1  11       70.70       73.67      6.33 o 
   6   1  11      771.53      785.79     22.82 o 
   7   1  11      163.87      178.59     10.14 o 
   8   1  11       29.66       46.10      5.64 o 
   9   1  11      252.47      229.40     12.86 o 
  10   1  11      128.04      149.28     10.16 o 
  11   1  11        0.51       25.54      7.68 o 
  12   1  11       31.67       64.17      9.11 o 
  13   1  11       18.28       13.29     10.63 o 
 -14   2  11       15.83       19.62     11.80 o 
 -13   2  11        5.22       26.91     10.01 o 
 -12   2  11       48.23       60.39     13.89 o 
 -11   2  11       26.10       16.17      7.09 o 
 -10   2  11      119.60      127.01     12.03 o 
  -9   2  11       69.29       75.70      8.16 o 
  -8   2  11        7.78       27.60      4.74 o 
  -7   2  11      128.46      127.85     11.97 o 
  -6   2  11      213.08      178.06      8.82 o 
  -5   2  11        8.64       16.57      4.30 o 
  -4   2  11       79.42       81.23     11.85 o 
  -3   2  11      147.30      144.81     16.44 o 
  -2   2  11      387.66      314.07     17.91 o 
  -1   2  11      221.92      205.23     12.17 o 
   0   2  11      377.71      319.55     16.28 o 
   1   2  11        1.40        6.99      3.79 o 
   2   2  11        0.53        8.27      3.87 o 
   3   2  11        8.86       21.90      7.27 o 
   4   2  11       75.96       60.55      7.11 o 
   5   2  11       18.91       30.91      5.26 o 
   6   2  11       52.02       56.05      7.28 o 
   7   2  11        3.56       14.51      5.54 o 
   8   2  11       18.45       22.37      5.79 o 
   9   2  11        2.58       -0.71      4.90 o 
  10   2  11       10.00       27.81     16.07 o 
  11   2  11       56.02       86.90     13.39 o 
  12   2  11       10.03       44.82     11.37 o 
 -12   3  11        0.89       31.24     17.80 o 
 -11   3  11        0.03       -4.81      8.46 o 
 -10   3  11       28.74       24.64     10.46 o 
  -9   3  11        2.94       11.43      6.72 o 
  -8   3  11        0.10        3.81      9.28 o 
  -7   3  11      116.08      101.40     11.07 o 
  -6   3  11      106.45       97.65      8.80 o 
  -5   3  11        6.41       18.73      5.30 o 
  -4   3  11      126.30      101.84      8.81 o 
  -3   3  11      108.80       92.69      8.53 o 
  -2   3  11        0.37       -1.49      4.53 o 
  -1   3  11        1.38        4.47      8.02 o 
   0   3  11        0.52        7.68      5.52 o 
   1   3  11      208.03      164.91     13.03 o 
   2   3  11       22.98       19.83      6.88 o 
   3   3  11        1.55        4.79      8.90 o 
   4   3  11        7.71        5.23      5.38 o 
   5   3  11       52.83       31.12      7.13 o 
   6   3  11        7.30        6.38      5.78 o 
   7   3  11        0.75       -7.60      5.07 o 
   8   3  11        0.54        8.62     14.86 o 
   9   3  11        0.74        9.83      9.55 o 
  10   3  11        0.02       18.55      9.80 o 
 -10   4  11       18.23       25.62     13.68 o 
  -9   4  11       12.01       31.92     11.18 o 
  -8   4  11       10.79       17.12      9.32 o 
  -7   4  11        3.02        7.09      7.34 o 
  -6   4  11       37.21       42.48     12.63 o 
  -5   4  11        4.40       11.68      6.40 o 
  -4   4  11       12.97       18.50      6.67 o 
  -3   4  11       12.57       19.12      6.92 o 
  -2   4  11        5.88       17.14      7.12 o 
  -1   4  11        1.02       11.79      7.27 o 
   0   4  11        5.07       22.38     10.56 o 
   1   4  11        0.68        7.16      6.72 o 
   2   4  11       13.39       23.93      7.79 o 
   3   4  11       14.43       29.67     10.86 o 
   4   4  11       47.77       54.95      9.46 o 
   5   4  11        1.57       -1.42      5.89 o 
   6   4  11        4.60        6.85     11.13 o 
   7   4  11        0.15       11.57     11.42 o 
   8   4  11        0.52        1.29      9.32 o 
  -3   5  11        0.46        6.58     10.11 o 
  -2   5  11       23.31       27.16     14.16 o 
  -1   5  11        0.04       10.06     12.29 o 
   0   5  11        0.03        8.36     14.22 o 
   1   5  11        2.62        8.25     12.65 o 
 -14   0  12       15.61       17.70     12.47 o 
 -12   0  12       24.55       32.15     14.84 o 
 -10   0  12      138.76      154.38     10.82 o 
  -8   0  12      178.06      172.36     10.75 o 
  -6   0  12      856.39      792.33     21.28 o 
  -4   0  12        1.82        6.98      4.43 o 
  -2   0  12      646.65      674.93     18.12 o 
   0   0  12      624.18      526.15     19.02 o 
   2   0  12       79.50       95.84      8.82 o 
   4   0  12        0.34       12.34      5.23 o 
   6   0  12      557.19      565.68     25.23 o 
   8   0  12      268.75      273.63     19.37 o 
  10   0  12       73.60       92.82     18.77 o 
  12   0  12       46.50       41.08     15.52 o 
 -15   1  12        4.02       10.12      9.02 o 
 -14   1  12        1.67        3.48      8.38 o 
 -13   1  12       47.52       46.80      9.95 o 
 -12   1  12        6.71       14.42      5.59 o 
 -11   1  12       74.76       83.46      8.23 o 
 -10   1  12       13.77       21.44      5.57 o 
  -9   1  12       10.04       15.26      4.11 o 
  -8   1  12       10.63       28.29      6.01 o 
  -7   1  12      144.00      151.10      8.25 o 
  -6   1  12       80.41       84.45      5.84 o 
  -5   1  12       45.93       52.02      4.90 o 
  -4   1  12        9.48       17.48      3.47 o 
  -3   1  12      107.14      103.09      6.64 o 
  -2   1  12      161.34      157.41      7.42 o 
  -1   1  12      551.50      524.93     27.19 o 
   0   1  12       66.76       74.70      5.47 o 
   1   1  12       26.00       26.19      5.49 o 
   2   1  12       66.39       72.02      7.34 o 
   3   1  12       26.02       31.26      5.88 o 
   4   1  12      125.14      110.20     10.64 o 
   5   1  12      351.70      313.74     16.35 o 
   6   1  12       77.85       74.91      9.10 o 
   7   1  12      237.60      230.97     14.57 o 
   8   1  12       35.09       31.84      6.87 o 
   9   1  12        1.18       11.54      5.88 o 
  10   1  12        1.53       10.58      5.27 o 
  11   1  12       29.45       55.55      8.74 o 
  12   1  12       10.95       45.84      9.36 o 
 -14   2  12       72.91       67.75     15.58 o 
 -13   2  12        0.01       24.27     11.73 o 
 -12   2  12        2.76       17.74      8.10 o 
 -11   2  12       19.60       32.95      7.80 o 
 -10   2  12        0.17       13.79      6.61 o 
  -9   2  12      145.24      141.00     10.54 o 
  -8   2  12        0.29       10.76      4.15 o 
  -7   2  12       40.97       54.85      6.26 o 
  -6   2  12      251.44      231.93     12.37 o 
  -5   2  12       37.29       50.85      6.64 o 
  -4   2  12      224.03      199.51     12.66 o 
  -3   2  12       24.32       29.47      5.05 o 
  -2   2  12      154.91      154.21      9.78 o 
  -1   2  12       42.85       34.04      6.02 o 
   0   2  12      163.10      151.38     11.17 o 
   1   2  12        0.02        5.45      4.79 o 
   2   2  12        6.18       17.91      5.99 o 
   3   2  12       35.22       43.89      6.80 o 
   4   2  12       80.37       77.58      8.55 o 
   5   2  12       19.53       25.36      6.31 o 
   6   2  12       57.33       52.72      8.19 o 
   7   2  12        3.02        0.75      5.16 o 
   8   2  12        0.57        4.07     10.17 o 
   9   2  12        0.65       18.15      6.15 o 
  10   2  12        2.55        6.32     15.04 o 
  11   2  12        8.39       15.58     10.86 o 
 -12   3  12       38.91       27.10     17.99 o 
 -11   3  12       16.11       25.13     11.60 o 
 -10   3  12        2.70       13.86      9.53 o 
  -9   3  12        6.88        0.63      7.03 o 
  -8   3  12       17.82       18.89      7.46 o 
  -7   3  12      139.60      123.86     12.91 o 
  -6   3  12        0.00        8.57      4.75 o 
  -5   3  12        0.55        6.12      5.71 o 
  -4   3  12       10.94       16.39      5.50 o 
  -3   3  12       48.55       32.66      6.65 o 
  -2   3  12       20.44       30.18      8.43 o 
  -1   3  12       17.60       30.81      8.92 o 
   0   3  12       12.99       13.96     10.05 o 
   1   3  12       12.80       11.35      8.73 o 
   2   3  12       16.83       26.79      7.08 o 
   3   3  12       65.62       61.10     11.97 o 
   4   3  12        2.06        2.15      5.52 o 
   5   3  12        2.40       -7.95      5.31 o 
   6   3  12        3.48        9.72      6.20 o 
   7   3  12        1.13       10.00      6.54 o 
   8   3  12        0.20       10.00     13.85 o 
   9   3  12        6.40        5.38      8.45 o 
  10   3  12        8.29       18.18     15.90 o 
  -9   4  12       17.07       31.61     10.80 o 
  -8   4  12        2.99       10.99     10.13 o 
  -7   4  12        1.54       18.22      8.69 o 
  -6   4  12        7.78        2.60      6.59 o 
  -5   4  12        4.02       13.23      6.92 o 
  -4   4  12       37.40       34.88      7.95 o 
  -3   4  12       13.29       14.01      7.77 o 
  -2   4  12        1.35       16.14      7.41 o 
  -1   4  12        0.48       15.49      7.53 o 
   0   4  12        2.90       -4.30      6.44 o 
   1   4  12        0.00       18.66      7.75 o 
   2   4  12        0.81       17.74      7.57 o 
   3   4  12        1.48       -6.12      7.29 o 
   4   4  12       18.33       25.79      8.92 o 
   5   4  12        7.43       25.51      8.32 o 
   6   4  12        0.40        3.66      7.26 o 
   7   4  12        0.14       -1.91     13.06 o 
 -13   0  13       81.31       61.85     18.40 o 
 -11   0  13        1.30        4.27      8.05 o 
  -9   0  13        4.20       10.15      5.38 o 
  -7   0  13       69.55       93.65      7.81 o 
  -5   0  13      291.38      310.29     18.28 o 
  -3   0  13      389.50      382.40     19.83 o 
  -1   0  13      133.62      159.87     19.63 o 
   1   0  13      463.67      383.85     18.49 o 
   3   0  13     1236.87     1056.87     37.94 o 
   5   0  13      750.86      726.53     28.67 o 
   7   0  13      175.84      172.31     15.68 o 
   9   0  13        0.13        0.50      8.40 o 
  11   0  13        0.71        1.40     31.26 o 
 -14   1  13       44.91       45.97     14.42 o 
 -13   1  13       26.85       24.81     12.23 o 
 -12   1  13        5.26       13.46      7.10 o 
 -11   1  13        7.37       13.75      5.56 o 
 -10   1  13       74.70       75.19      8.18 o 
  -9   1  13       29.89       25.25      5.53 o 
  -8   1  13       35.76       46.18      7.53 o 
  -7   1  13      149.55      162.22      8.92 o 
  -6   1  13      121.65      137.97      7.87 o 
  -5   1  13      111.52      106.83      6.91 o 
  -4   1  13       54.20       56.58      5.09 o 
  -3   1  13       15.64       20.19      3.85 o 
  -2   1  13       78.25       91.32      7.22 o 
  -1   1  13      178.47      148.95     12.80 o 
   0   1  13      348.20      303.81     14.78 o 
   1   1  13       30.15       37.18      6.17 o 
   2   1  13        0.73       11.44      5.52 o 
   3   1  13       46.67       61.27      8.39 o 
   4   1  13        1.62        9.93      5.61 o 
   5   1  13       86.75       82.80      9.36 o 
   6   1  13       72.25       78.82      9.28 o 
   7   1  13      156.39      137.73     11.95 o 
   8   1  13       29.21       29.85      7.29 o 
   9   1  13       33.72       50.99      8.58 o 
  10   1  13        0.29       16.38      7.12 o 
  11   1  13        0.41       -2.01      8.47 o 
  12   1  13        9.27       13.29      9.56 o 
 -13   2  13       14.22        2.90     30.70 o 
 -12   2  13        2.04       20.82      7.92 o 
 -11   2  13       10.76       14.42      6.23 o 
 -10   2  13        0.16        7.54      8.47 o 
  -9   2  13        1.44        7.15      6.44 o 
  -8   2  13       23.54       37.16      6.30 o 
  -7   2  13      117.86      124.35      9.79 o 
  -6   2  13       36.89       37.37      5.86 o 
  -5   2  13       37.79       29.92      5.52 o 
  -4   2  13      169.46      146.20     11.01 o 
  -3   2  13       15.52       16.70      6.15 o 
  -2   2  13        0.12        5.17      4.56 o 
  -1   2  13        1.75       -1.82      5.41 o 
   0   2  13       21.63       39.35      6.73 o 
   1   2  13        8.71       15.24      6.34 o 
   2   2  13        0.23        9.33      8.08 o 
   3   2  13       21.01       26.14      6.35 o 
   4   2  13      109.70       73.44      9.18 o 
   5   2  13        0.03        5.82      5.32 o 
   6   2  13       96.36       93.82     10.42 o 
   7   2  13      117.92      106.59     13.39 o 
   8   2  13       16.87       20.28      6.82 o 
   9   2  13       25.69       23.98      7.32 o 
  10   2  13        6.20       15.75      9.81 o 
  11   2  13        0.00       18.78     15.74 o 
 -11   3  13        3.67       15.89     11.85 o 
 -10   3  13        3.50       20.58      8.02 o 
  -9   3  13       21.74       22.47      8.60 o 
  -8   3  13       12.27        6.54      7.15 o 
  -7   3  13       32.83       35.37      9.34 o 
  -6   3  13        1.68        2.05      6.69 o 
  -5   3  13        1.28        4.09      5.82 o 
  -4   3  13        4.12        5.49      6.87 o 
  -3   3  13        9.21       14.44      5.79 o 
  -2   3  13        0.73        1.44      5.02 o 
  -1   3  13       23.25       36.65      6.82 o 
   0   3  13       28.00       19.38      6.69 o 
   1   3  13        7.49        9.66      6.06 o 
   2   3  13        6.62       15.80      9.01 o 
   3   3  13       92.83       78.69     15.83 o 
   4   3  13        4.51        0.31      5.78 o 
   5   3  13       35.51       40.31      7.94 o 
   6   3  13        8.87        6.06      6.14 o 
   7   3  13        4.48       16.13      7.10 o 
   8   3  13        2.91       17.63      9.72 o 
   9   3  13       34.25       37.59     12.62 o 
  -8   4  13       20.57       25.15     11.03 o 
  -7   4  13        1.18        6.92      7.40 o 
  -6   4  13       22.44       27.26      8.37 o 
  -5   4  13        0.06        6.17      7.11 o 
  -4   4  13       32.79       31.43      8.95 o 
  -3   4  13       46.77       34.70      8.00 o 
  -2   4  13        0.25       10.49      7.30 o 
  -1   4  13        2.33       17.42      7.85 o 
   0   4  13        1.44       15.64     11.80 o 
   1   4  13        0.12       10.92      7.34 o 
   2   4  13        1.18       -3.71     11.86 o 
   3   4  13        0.12       13.38      9.10 o 
   4   4  13        4.69       29.05     10.39 o 
   5   4  13        5.05       17.56      7.76 o 
 -14   0  14       62.70       47.92     20.46 o 
 -12   0  14       24.29       37.87     18.15 o 
 -10   0  14      120.80      127.69     13.95 o 
  -8   0  14        1.00       13.83      5.93 o 
  -6   0  14        0.02       15.90     12.74 o 
  -4   0  14       56.00       42.60      7.92 o 
  -2   0  14        9.25       14.89      5.68 o 
   0   0  14      110.53      137.19     20.08 o 
   2   0  14       12.15       14.92     12.48 o 
   4   0  14       57.44       43.25     14.62 o 
   6   0  14      180.77      170.42     25.04 o 
   8   0  14       18.84       34.69     14.21 o 
  10   0  14        4.84        5.85     13.85 o 
 -13   1  14        7.39       15.40      7.95 o 
 -12   1  14       16.91       18.67      8.03 o 
 -11   1  14        1.04        2.47      6.16 o 
 -10   1  14       20.99       32.91      6.35 o 
  -9   1  14       78.68       75.71      6.88 o 
  -8   1  14        2.97       18.72      4.34 o 
  -7   1  14        0.51        6.22      5.52 o 
  -6   1  14       18.34       22.10      4.09 o 
  -5   1  14        0.67       11.28      3.57 o 
  -4   1  14      144.31      131.78      9.06 o 
  -3   1  14       20.93        6.94      4.74 o 
  -2   1  14        3.53       16.88      4.45 o 
  -1   1  14       85.51       88.22      7.41 o 
   0   1  14      131.74      120.76     11.68 o 
   1   1  14        0.10        5.23      8.11 o 
   2   1  14      173.72      164.20     12.28 o 
   3   1  14       28.86       26.82      8.96 o 
   4   1  14      136.97      129.46     11.31 o 
   5   1  14       74.34       89.21      9.67 o 
   6   1  14       25.50       24.10      6.79 o 
   7   1  14        8.45       -1.98     10.51 o 
   8   1  14        8.28       15.97     15.02 o 
   9   1  14        7.81        3.28      7.59 o 
  10   1  14        0.37       28.95      7.49 o 
  11   1  14       14.18       21.21     10.27 o 
 -12   2  14        9.67       28.03      8.42 o 
 -11   2  14       27.09       29.25      8.42 o 
 -10   2  14        0.05        0.19      7.08 o 
  -9   2  14       16.48       28.70      8.22 o 
  -8   2  14        0.77       11.34      5.14 o 
  -7   2  14        2.37       11.45      5.20 o 
  -6   2  14       13.87       14.85      5.39 o 
  -5   2  14       97.41       93.07      8.93 o 
  -4   2  14        5.00        3.19      4.73 o 
  -3   2  14       96.45       91.26      8.23 o 
  -2   2  14        4.51       11.45      6.66 o 
  -1   2  14      129.98      114.07      8.97 o 
   0   2  14        4.98        6.09      5.61 o 
   1   2  14        1.11       -0.14      5.34 o 
   2   2  14        0.09        1.30      5.44 o 
   3   2  14       68.92       62.66      9.11 o 
   4   2  14       70.91       65.37      9.44 o 
   5   2  14       49.57       46.54      8.45 o 
   6   2  14        4.25        6.38      6.24 o 
   7   2  14      125.55      124.73     20.36 o 
   8   2  14        6.90       14.05      6.58 o 
   9   2  14        7.01       19.10      7.17 o 
  10   2  14       21.90       54.84     12.73 o 
 -10   3  14        3.10       27.49      8.72 o 
  -9   3  14        3.05        9.24      7.93 o 
  -8   3  14       16.59       27.95     11.09 o 
  -7   3  14        0.11       16.47      6.90 o 
  -6   3  14        6.37       21.72     10.16 o 
  -5   3  14        0.01        0.26      8.04 o 
  -4   3  14       33.78       38.44      7.71 o 
  -3   3  14       11.79        8.23      5.57 o 
  -2   3  14       63.18       53.58      7.69 o 
  -1   3  14       30.01       29.70      6.85 o 
   0   3  14        3.97        8.21      6.74 o 
   1   3  14        1.50       -2.04      6.17 o 
   2   3  14       13.85       22.84      6.95 o 
   3   3  14        1.30       11.74     14.89 o 
   4   3  14        8.02        5.13      9.34 o 
   5   3  14        0.03        8.60      6.87 o 
   6   3  14       29.48       23.44      8.36 o 
   7   3  14        0.25        4.92      9.21 o 
   8   3  14        6.43       37.98     15.01 o 
  -6   4  14        0.26        3.32      7.49 o 
  -5   4  14        2.65       15.23      7.47 o 
  -4   4  14        0.39        0.56      7.17 o 
  -3   4  14        5.02       30.05      7.83 o 
  -2   4  14        0.00        0.92     10.33 o 
  -1   4  14       11.42       29.23      8.12 o 
   0   4  14       24.54       33.41      8.95 o 
   1   4  14        5.96        2.87      7.28 o 
   2   4  14        1.40       15.28      7.73 o 
   3   4  14        2.40       15.48      8.79 o 
   4   4  14        0.40       14.19      8.33 o 
 -13   0  15        0.03       12.52     13.69 o 
 -11   0  15       15.93       29.54     14.00 o 
  -9   0  15       59.87       82.15     10.96 o 
  -7   0  15        0.04        0.45      5.49 o 
  -5   0  15      162.56      153.28     14.36 o 
  -3   0  15       40.22       41.60     12.37 o 
  -1   0  15       22.37       39.81     11.23 o 
   1   0  15      367.34      342.48     32.79 o 
   3   0  15      417.92      382.62     36.38 o 
   5   0  15       85.87       71.33     19.06 o 
   7   0  15       47.32       48.38     19.15 o 
   9   0  15      132.35      124.00     23.73 o 
 -13   1  15       21.78       31.82     12.39 o 
 -12   1  15        3.74        8.98     10.07 o 
 -11   1  15       85.30       99.06     10.95 o 
 -10   1  15        0.90        7.39      6.05 o 
  -9   1  15       10.11       28.09      5.48 o 
  -8   1  15       68.77       63.30      6.52 o 
  -7   1  15        4.32        7.45      4.77 o 
  -6   1  15       96.84       98.20      8.17 o 
  -5   1  15      145.30      143.35     14.88 o 
  -4   1  15      377.89      392.64     15.74 o 
  -3   1  15       49.61       45.70      6.09 o 
  -2   1  15       18.57       29.35      5.37 o 
  -1   1  15       28.04       37.69      5.58 o 
   0   1  15       23.67       26.20      6.95 o 
   1   1  15       68.00       65.55      8.58 o 
   2   1  15      144.15      152.23     15.01 o 
   3   1  15      162.93      163.81     12.76 o 
   4   1  15       47.25       53.15      8.53 o 
   5   1  15        0.12        8.82      6.34 o 
   6   1  15       75.49       85.85     10.12 o 
   7   1  15       29.04       33.40     10.12 o 
   8   1  15       28.04       47.29      9.17 o 
   9   1  15       27.76       39.29      8.92 o 
  10   1  15       22.15       47.69      9.84 o 
 -11   2  15        3.06       18.07      7.59 o 
 -10   2  15       20.57       34.03      8.53 o 
  -9   2  15       66.21       50.82      9.39 o 
  -8   2  15       18.68       33.85      7.47 o 
  -7   2  15       15.60       11.63      5.36 o 
  -6   2  15        4.39       18.96      5.85 o 
  -5   2  15       18.44       17.41      5.88 o 
  -4   2  15       81.01       94.47     10.12 o 
  -3   2  15      137.12      146.34     10.57 o 
  -2   2  15       36.08       43.47      6.36 o 
  -1   2  15       13.08       13.94      5.25 o 
   0   2  15      116.14      100.13     10.02 o 
   1   2  15       24.25       13.63      6.12 o 
   2   2  15        2.01        2.83      6.43 o 
   3   2  15       50.45       46.40      8.59 o 
   4   2  15        0.17        2.52      6.55 o 
   5   2  15        4.63       11.53      8.80 o 
   6   2  15       32.63       39.39      9.79 o 
   7   2  15        5.94       13.34     16.58 o 
   8   2  15        0.19       15.84     11.16 o 
   9   2  15       25.63       55.15     12.69 o 
  -9   3  15        1.45        4.07      7.72 o 
  -8   3  15        0.00        9.49      9.57 o 
  -7   3  15       19.31       18.42      7.82 o 
  -6   3  15       10.44       16.07      5.75 o 
  -5   3  15        0.14       10.21      5.74 o 
  -4   3  15       25.07       25.02     10.49 o 
  -3   3  15       36.17       45.18      8.66 o 
  -2   3  15        0.00       19.81      6.19 o 
  -1   3  15       26.73       32.77      7.76 o 
   0   3  15        1.40        5.77      5.78 o 
   1   3  15        3.76       21.02     15.91 o 
   2   3  15       23.57       18.05      7.42 o 
   3   3  15        1.41        5.77      6.40 o 
   4   3  15        1.44        8.07      8.36 o 
   5   3  15        6.93       34.24      7.92 o 
   6   3  15        0.00       17.66      7.68 o 
  -4   4  15        0.10       23.19      8.44 o 
  -3   4  15       20.27       13.72      7.33 o 
  -2   4  15        0.08       14.58      7.15 o 
  -1   4  15       16.10       33.50      9.16 o 
   0   4  15        2.47       31.28      9.68 o 
   1   4  15        5.21       14.74      8.88 o 
 -12   0  16       51.64       71.33     23.58 o 
 -10   0  16       41.77       58.08     10.53 o 
  -8   0  16       45.38       49.70      9.99 o 
  -6   0  16       10.60       25.52      7.50 o 
  -4   0  16      534.99      512.55     25.86 o 
  -2   0  16      132.04      165.96     14.29 o 
   0   0  16       14.33       20.15     10.65 o 
   2   0  16       13.80       17.77     13.87 o 
   4   0  16      297.81      296.66     33.73 o 
   6   0  16       57.30       83.50     20.12 o 
   8   0  16       49.18       56.46     18.94 o 
 -12   1  16        1.94        2.30      9.97 o 
 -11   1  16       21.60       26.77     12.56 o 
 -10   1  16        3.30       13.79      8.21 o 
  -9   1  16       40.37       55.81      8.67 o 
  -8   1  16       32.04       36.52      7.33 o 
  -7   1  16        1.56        8.76      5.70 o 
  -6   1  16       17.71       37.51      7.39 o 
  -5   1  16       29.33       35.46      7.38 o 
  -4   1  16       36.48       38.17      7.33 o 
  -3   1  16      213.05      240.52     15.84 o 
  -2   1  16      111.34       97.79     12.38 o 
  -1   1  16       41.40       64.50     10.77 o 
   0   1  16       58.83       55.41     11.02 o 
   1   1  16       64.82       62.57     11.30 o 
   2   1  16       24.09       21.73      9.23 o 
   3   1  16        0.31        9.98      8.60 o 
   4   1  16       34.45       32.62     10.59 o 
   5   1  16      176.13      195.27     19.36 o 
   6   1  16        1.19       13.45     10.76 o 
   7   1  16        0.77       17.53      9.44 o 
   8   1  16        0.06        8.15      8.52 o 
   9   1  16       20.35       51.09     14.85 o 
 -10   2  16        6.11       15.06      7.65 o 
  -9   2  16        5.09       19.18      9.45 o 
  -8   2  16        2.46       17.19      5.76 o 
  -7   2  16        2.43       15.00      5.71 o 
  -6   2  16        3.07        6.87      6.21 o 
  -5   2  16        0.30        9.50      6.63 o 
  -4   2  16        0.20       15.23      5.00 o 
  -3   2  16        3.77        9.58      5.98 o 
  -2   2  16       27.64       30.95      6.52 o 
  -1   2  16       68.71       54.03      7.55 o 
   0   2  16       10.40       23.77      8.25 o 
   1   2  16        1.63        3.51      5.53 o 
   2   2  16       29.64       39.68      7.77 o 
   3   2  16        3.38        5.59      6.98 o 
   4   2  16       21.92       27.75      7.91 o 
   5   2  16       16.14       39.80      7.98 o 
   6   2  16        2.85       10.98      7.44 o 
   7   2  16        0.04       15.90      7.63 o 
  -8   3  16        0.15        8.53      7.18 o 
  -7   3  16        0.04        2.14      7.38 o 
  -6   3  16        0.42        4.27      6.32 o 
  -5   3  16        0.74        4.83      5.59 o 
  -4   3  16        1.81       10.18      6.70 o 
  -3   3  16        0.40       -1.55      9.18 o 
  -2   3  16        0.75        6.66      6.46 o 
  -1   3  16       10.81       12.22      7.35 o 
   0   3  16        6.08       11.10      8.07 o 
   1   3  16        0.03        5.58      6.54 o 
   2   3  16        7.35       13.61      7.49 o 
   3   3  16        1.09       18.73      7.93 o 
   4   3  16        0.22        4.60      6.24 o 
   5   3  16        1.63        8.98     11.23 o 
 -11   0  17      149.24      162.19     23.58 o 
  -9   0  17        1.48       20.86      8.15 o 
  -7   0  17        0.13        3.43      7.09 o 
  -5   0  17        9.06       19.71      8.15 o 
  -3   0  17      344.84      312.81     31.73 o 
  -1   0  17      188.41      215.89     28.27 o 
   1   0  17        6.22       -0.31     12.35 o 
   3   0  17       94.60       85.10     21.37 o 
   5   0  17       12.82       34.13     16.65 o 
   7   0  17        0.77      -18.40     12.54 o 
 -10   1  17        0.41        2.12      8.22 o 
  -9   1  17       46.11       56.16     10.12 o 
  -8   1  17       69.14       70.91      9.55 o 
  -7   1  17       13.77       15.93     11.91 o 
  -6   1  17        6.77        9.60      6.03 o 
  -5   1  17       86.39       90.66     10.35 o 
  -4   1  17       61.92       66.30      8.80 o 
  -3   1  17       14.33       15.51      7.52 o 
  -2   1  17        6.00       23.89      8.33 o 
  -1   1  17       29.14       45.32     10.06 o 
   0   1  17       80.85       80.37     13.83 o 
   1   1  17       31.86       40.97     18.02 o 
   2   1  17        4.73        1.41      8.36 o 
   3   1  17       12.87        1.98      9.75 o 
   4   1  17       63.46       73.85     13.43 o 
   5   1  17       15.97       28.77      9.96 o 
   6   1  17       10.93       21.50      9.36 o 
   7   1  17        1.22       17.15     10.32 o 
  -9   2  17        0.72       17.67     10.14 o 
  -8   2  17        0.18        2.88      9.84 o 
  -7   2  17       49.62       59.49      9.20 o 
  -6   2  17        0.94       13.03      6.66 o 
  -5   2  17        6.58       11.99      6.09 o 
  -4   2  17        1.43       12.78      5.35 o 
  -3   2  17        0.07        8.48      7.67 o 
  -2   2  17       45.10       57.87      7.49 o 
  -1   2  17        6.78       17.52      5.81 o 
   0   2  17        0.43       11.52      5.46 o 
   1   2  17       13.33       14.53      6.58 o 
   2   2  17       24.72       40.01      8.43 o 
   3   2  17        1.22        9.51      6.68 o 
   4   2  17       25.18       38.77      8.77 o 
   5   2  17       32.15       63.92      9.83 o 
   6   2  17        3.05        9.86      7.19 o 
  -6   3  17        0.41       10.42      6.37 o 
  -5   3  17       12.29       24.91      6.90 o 
  -4   3  17        0.00       13.05      6.38 o 
  -3   3  17        0.03        8.49      9.91 o 
  -2   3  17        0.06        0.19      6.12 o 
  -1   3  17        5.74       11.24      6.31 o 
   0   3  17        2.10       14.13     10.24 o 
   1   3  17        2.75       23.18      8.11 o 
   2   3  17        3.55        9.83      7.96 o 
 -10   0  18        0.15        7.82      9.22 o 
  -8   0  18      146.78      154.78     16.25 o 
  -6   0  18       76.34       96.94     17.37 o 
  -4   0  18        0.04       16.69     10.06 o 
  -2   0  18        1.61        3.87      8.29 o 
   0   0  18        0.00       15.75     12.04 o 
   2   0  18        0.66        1.31     13.00 o 
   4   0  18       12.41       19.25     15.63 o 
   6   0  18        1.09        6.79     13.19 o 
  -9   1  18       10.05       25.43      7.09 o 
  -8   1  18        0.02        4.65      8.89 o 
  -7   1  18        1.55        5.20      6.04 o 
  -6   1  18        4.73       12.19      6.28 o 
  -5   1  18       10.80       18.39      6.66 o 
  -4   1  18        8.90       23.52      7.03 o 
  -3   1  18        4.87        8.79      7.02 o 
  -2   1  18       49.09       56.16     10.84 o 
  -1   1  18        4.19        2.65      8.38 o 
   0   1  18       23.09       30.28     10.72 o 
   1   1  18        7.04        8.72     24.29 o 
   2   1  18        0.46        8.09     10.46 o 
   3   1  18        1.80       -2.36     17.02 o 
   4   1  18       33.26       24.03     16.75 o 
   5   1  18        3.86        5.13     12.72 o 
   6   1  18        4.15       18.83     10.89 o 
  -7   2  18       20.87       20.41     11.19 o 
  -6   2  18        6.02       19.71     16.48 o 
  -5   2  18        3.53       11.54      6.52 o 
  -4   2  18        9.52       14.53      7.04 o 
  -3   2  18        4.22       25.19     11.88 o 
  -2   2  18        6.18       19.50      8.01 o 
  -1   2  18        1.16       10.39      7.85 o 
   0   2  18       25.07       23.72     18.89 o 
   1   2  18       30.61       40.80     10.39 o 
   2   2  18        0.32       11.27      9.07 o 
   3   2  18        2.34        6.43      9.14 o 
   4   2  18       11.72       28.27     11.51 o 
  -7   0  19        0.42       -4.77      8.54 o 
  -5   0  19       46.21       58.13     16.00 o 
  -3   0  19        9.73       11.73     12.13 o 
  -1   0  19        3.81       26.98     12.65 o 
   1   0  19       59.78       63.02     19.90 o 
   3   0  19       27.07       63.71     21.63 o 
  -7   1  19        2.09       16.89      8.55 o 
  -6   1  19       48.57       63.51      9.66 o 
  -5   1  19        5.81       23.60      9.26 o 
  -4   1  19        3.42       13.68      6.22 o 
  -3   1  19       20.45       33.97      8.02 o 
  -2   1  19        5.30       10.58      6.95 o 
  -1   1  19        2.43       11.33      9.39 o 
   0   1  19        0.35       23.01      9.86 o 
   1   1  19        2.61       -1.44      9.60 o 
   2   1  19       42.97       39.92     13.62 o 
   3   1  19        9.64       13.57     11.29 o 
   4   1  19        6.92       16.47     11.91 o 
  -4   2  19       40.38       38.16      9.66 o 
  -3   2  19        1.51        9.44      6.99 o 
  -2   2  19       26.55       31.38      9.67 o 
  -1   2  19       26.10       29.08     10.92 o 
   0   2  19        0.00       -4.92      9.17 o 
   1   2  19       10.87       18.86      9.72 o 
  -4   0  20        7.97       22.92     15.81 o 
  -2   0  20       22.15       54.67     16.46 o 
   0   0  20        1.03        6.35     12.27 o 
  -4   1  20        5.52       19.04      8.24 o 
  -3   1  20       22.18       22.97      8.38 o 
  -2   1  20        3.03       15.18      8.46 o 
  -1   1  20        0.67        2.08      8.40 o 
   0   1  20        1.08       10.52      9.77 o 
                                                 
